# Supplementary material for: N-glycosylation of mannose receptor (CD206) regulates glycan binding by C-type lectin domains
Source: J Biol Chem. 2022 Oct 13;298(12):102591. doi: 10.1016/j.jbc.2022.102591 (PMC9672410; doi:10.1016/j.jbc.2022.102591)
Supplement: Supplemental Tables [file mmc1.xlsx]

## Sheet: Sheet1
Supplementary Information
N-glycosylation of Mannose receptor (CD206) regulates glycan binding by C-type lectin domains
Kathrin Stavenhagen1,2, Akul Metha1, Lisa Laan2, Chao Gao1, Jamie Heimburg-Molinaro1, Irma van Die2, Richard D Cummings1
1 Department of Surgery, Beth Israel Deaconess Medical Center, Harvard Medical School, Boston, USA
2 Department of Molecular Cell Biology and Immunology, Amsterdam UMC (VU Medical Center), Amsterdam, The Netherlands

## Sheet: S1 - CFG array
Suppl. Table S1: CFG array (version 5.3) was probed with MR-FcCHO-WT (14 µg/µL), MR-FcHEK-WT (16 µg/mL), MR-FcLec2 (24 µg/µL), MR-FcPIR-P3 (32 µg/µL) and detection with goat anti-human IgG Alexa-Fluor 488-conjugated at 5 µg/ml.
Chart ID	Compound sequence	MR-Fc-HEK-WT			MR-Fc CHO-WT			MR-Fc CHO-Lec2			MR-Fc CHO-PIRP3
		Average RFU	StDev	%CV	Average RFU	StDev	%CV	Average RFU	StDev	%CV	Average RFU	StDev	%CV
1	Gala-Sp8	109.75	10.0125	9.123	113	61.1555	54.1199	82.25	13.9613	16.9742	74.75	30.0818	40.2433
2	Glca-Sp8	81.25	64.0904	78.8805	70.75	32.8062	46.3693	46.75	27.7173	59.2884	55.25	12.0934	21.8885
3	Mana-Sp8	64	37.2022	58.1284	45	15.2096	33.7992	72.75	73.3638	100.844	41.5	27.0863	65.2681
4	GalNAca-Sp8	23.25	6.5	27.957	20.5	1.91485	9.34075	30.25	15.13	50.0165	35.5	6.45497	18.183
5	GalNAca-Sp15	88.5	52.7794	59.6378	82	26.8949	32.7986	23	7.43864	32.3419	59.75	45.3091	75.8312
6	Fuca-Sp8	3572	1837.06	51.4294	8278.25	3519.22	42.5116	455.25	124.508	27.3494	112.75	37.4733	33.2358
7	Fuca-Sp9	401	165.521	41.2772	1451.75	996.211	68.6214	115.5	26.7395	23.1511	101.75	16.8597	16.5697
8	Rhaa-Sp8	55.25	24.0607	43.5488	69	31.5066	45.6618	60.25	13.5984	22.57	42	8.3666	19.9205
9	Neu5Aca-Sp8	96	17.4547	18.182	140.25	15.174	10.8192	91	51.3355	56.4126	73	15.9792	21.8893
10	Neu5Aca-Sp11	37.75	8.53913	22.6202	19.5	26.839	137.636	59	8.44591	14.3151	24.75	9.06918	36.6431
11	Neu5Acb-Sp8	51.25	21.7466	42.4325	55.75	63.2844	113.515	52.75	6.0208	11.4138	60.25	30.1482	50.0386
12	Galb-Sp8	58.25	32.4487	55.7059	13	34.137	262.592	87.25	36.6913	42.053	47	18.6726	39.729
13	Glcb-Sp8	75.75	8.77021	11.5778	55.5	22.0378	39.7078	70.5	17.0196	24.1413	54	12.6754	23.473
14	Manb-Sp8	79	26.0896	33.0248	148	37.7183	25.4853	67.75	27.6933	40.8757	55.5	28.349	51.0793
15	GalNAcb-Sp8	79.75	81.1352	101.737	35.75	4.34933	12.166	54.75	14.0564	25.6739	47.5	26.3881	55.554
16	GlcNAcb-Sp0	33.75	4.42531	13.112	45.25	32.6739	72.2075	70.25	47.7729	68.0041	26.25	7.36546	28.0589
17	GlcNAcb-Sp8	18.75	14.5917	77.8222	70.5	19.9583	28.3096	43.75	15.9452	36.4462	28	4.54606	16.2359
18	GlcN(Gc)b-Sp8	81.75	48.2658	59.0407	55.5	16.0104	28.8476	62.75	55.6499	88.6852	45.75	31.3409	68.5046
19	Galb1-4GlcNAcb1-6(Galb1-4GlcNAcb1-3)GalNAca-Sp8	75.25	46.4857	61.775	122.5	72.45	59.1428	76	15.0333	19.7807	62.5	18.9473	30.3157
20	Galb1-4GlcNAcb1-6(Galb1-4GlcNAcb1-3)GalNAc-Sp14	23	20.9284	90.9933	29.25	6.70199	22.9128	76	56.006	73.692	21.25	5.43906	25.5956
21	GlcNAcb1-6(GlcNAcb1-4)(GlcNAcb1-3)GlcNAc-Sp8	5	2.44949	48.9898	11.5	22.6642	197.08	104	110.13	105.894	13.25	5.25198	39.6376
22	6S(3S)Galb1-4(6S)GlcNAcb-Sp0	355	19.8494	5.59139	131.75	17.9699	13.6394	86	19.0788	22.1846	101.25	15.174	14.9867
23	6S(3S)Galb1-4GlcNAcb-Sp0	145.75	69.5096	47.691	58.25	41.8121	71.7804	36	13.8323	38.4231	45	16.5126	36.6947
24	(3S)Galb1-4(Fuca1-3)(6S)Glc-Sp0	89.5	51.449	57.4849	16.75	7.76209	46.3408	110.25	28.1943	25.573	54.5	24.7992	45.5031
25	(3S)Galb1-4Glcb-Sp8	53.25	22.1265	41.5522	64.25	35.855	55.8055	52	10.198	19.6116	49	14.9889	30.5896
26	(3S)Galb1-4(6S)Glcb-Sp0	41	13.784	33.6196	62.5	19.192	30.7072	38.75	14.7507	38.0663	26.75	6.55108	24.49
27	(3S)Galb1-4(6S)Glcb-Sp8	17.25	13.301	77.1073	11.5	11.8462	103.011	-2.75	6.29153	-228.783	17.25	18.518	107.351
28	(3S)Galb1-3(Fuca1-4)GlcNAcb-Sp8	75	38.9701	51.9601	117	10.0333	8.57545	25	15.384	61.5359	47.25	21.7466	46.0247
29	(3S)Galb1-3GalNAca-Sp8	147.25	68.0508	46.2145	31.5	25.0133	79.4074	33.5	9.46925	28.2664	97.25	38.4654	39.5531
30	(3S)Galb1-3GlcNAcb-Sp0	1.25	22.2017	1776.14	19	19.4251	102.237	35.5	10.4722	29.4991	16.75	12.3659	73.8266
31	(3S)Galb1-3GlcNAcb-Sp8	135	101.387	75.1015	113.75	24.3909	21.4426	28.25	4.11299	14.5592	274.75	396.513	144.318
32	(3S)Galb1-4(Fuca1-3)GlcNAc-Sp0	14.5	12.3423	85.1196	18	21.5716	119.842	22.25	22.7944	102.447	10.25	6.84957	66.8251
33	(3S)Galb1-4(Fuca1-3)GlcNAc-Sp8	131	24.9933	19.0789	127.75	27.7293	21.7059	41.5	10.0167	24.1365	189	178.339	94.3591
34	(3S)Galb1-4(6S)GlcNAcb-Sp0	57.25	7.13559	12.4639	63.75	42.7424	67.047	29.25	11.3541	38.8176	27.75	1.70783	6.15432
35	(3S)Galb1-4(6S)GlcNAcb-Sp8	100.5	52.7794	52.5168	58.75	28.6633	48.7886	53.75	12.5266	23.3054	69.25	52.4238	75.7022
36	(3S)Galb1-4GlcNAcb-Sp0	39.75	32.6024	82.0186	-26.25	31.0738	-118.377	29.75	31.2237	104.953	27.75	7.932	28.5838
37	(3S)Galb1-4GlcNAcb-Sp8	45.75	34.9702	76.4377	12.75	9.03235	70.842	49	15.6844	32.009	20.25	4.71699	23.2938
38	(3S)Galb-Sp8	43	46.1952	107.431	27.25	6.34429	23.2818	41	12.49	30.4634	26.75	14.8857	55.6474
39	(6S)(4S)Galb1-4GlcNAcb-Sp0	238.25	72.8532	30.5785	160.75	29.2161	18.1749	62.25	23.8939	38.3837	278.25	120.351	43.2527
40	(4S)Galb1-4GlcNAcb-Sp8	113	68.7653	60.8542	140.75	61.2556	43.5209	50.25	21.1246	42.0391	117	80.154	68.5077
41	(6P)Mana-Sp8	74.75	26.8623	35.9362	38.5	10.9697	28.4926	20.25	9.39415	46.3908	59.75	41.3552	69.2137
42	(6S)Galb1-4Glcb-Sp0	81.5	63.1744	77.5146	22.5	14.5488	64.6612	13	8.60233	66.1717	62.25	88.5038	142.175
43	(6S)Galb1-4Glcb-Sp8	97	55.4316	57.146	25.5	40.6735	159.504	11	11.6905	106.277	52.25	27.2809	52.2123
44	(6S)Galb1-4GlcNAcb-Sp8	79.75	22.9401	28.7651	74.5	65.6734	88.1523	33.25	10.3078	31.0008	127.5	67.688	53.0886
45	(6S)Galb1-4(6S)Glcb-Sp8	115.25	71.923	62.4061	169.5	82.807	48.8537	25.75	10.9659	42.5858	48	34.3317	71.5244
46	Neu5Aca2-3(6S)Galb1-4GlcNAcb-Sp8	32.75	56.8705	173.65	20	16.452	82.2598	27.5	8.69866	31.6315	18.25	12.0658	66.1139
47	(6S)GlcNAcb-Sp8	35	18.9561	54.1603	24.25	9.25113	38.149	45	5.09902	11.3312	15	8	53.3333
48	Neu5,9Ac2a-Sp8	85.25	35.6125	41.7742	31	14.3295	46.2241	35	11.1952	31.9864	44.25	20.3367	45.9588
49	Neu5,9Ac2a2-6Galb1-4GlcNAcb-Sp8	38.25	8.65544	22.6286	61.75	30.2145	48.9304	40	4.24264	10.6066	49.5	43.8368	88.5592
50	Mana1-6(Mana1-3)Manb1-4GlcNAcb1-4GlcNAcb-Sp12	7458.5	1186.49	15.9079	27556.2	2326.14	8.44141	388.5	86.1568	22.1768	82	26.6208	32.4644
51	Mana1-6(Mana1-3)Manb1-4GlcNAcb1-4GlcNAcb-Sp13	18255.8	3014.18	16.5109	35913.8	1640.35	4.56747	580.75	87.6675	15.0956	155	34.2734	22.1119
52	GlcNAcb1-2Mana1-6(GlcNAcb1-2Mana1-3)Manb1-4GlcNAcb1-4GlcNAcb-Sp12	207	79.2801	38.2996	244.75	109.822	44.8712	59.25	20.0395	33.822	142	45.7894	32.246
53	GlcNAcb1-2Mana1-6(GlcNAcb1-2Mana1-3)Manb1-4GlcNAcb1-4GlcNAcb-Sp13	84.5	28.9655	34.2787	92.75	37.1607	40.0654	18.75	2.5	13.3333	71.25	45.4193	63.7464
54	Galb1-4GlcNAcb1-2Mana1-6(Galb1-4GlcNAcb1-2Mana1-3)Manb1-4GlcNAcb1-4GlcNAcb-Sp12	69.75	70.249	100.715	76.25	47.5631	62.3779	17.75	8.99537	50.6781	39.75	24.6357	61.9766
55	Neu5Aca2-6Galb1-4GlcNAcb1-2Mana1-6(Neu5Aca2-6Galb1-4GlcNAcb1-2Mana1-3)Manb1-4GlcNAcb1-4GlcNAcb-Sp12	51.75	42.3192	81.7763	72.5	21.641	29.8497	29.75	8.92095	29.9864	29.75	23.5284	79.0869
56	Neu5Aca2-6Galb1-4GlcNAcb1-2Mana1-6(Neu5Aca2-6Galb1-4GlcNAcb1-2Man-a1-3)Manb1-4GlcNAcb1-4GlcNAcb-Sp21	22.75	23.3006	102.42	33	28.1188	85.2085	30	6.37704	21.2568	23.75	8.22091	34.6144
57	Neu5Aca2-6Galb1-4GlcNAcb1-2Mana1-6(Neu5Aca2-6Galb1-4GlcNAcb1-2Mana1-3)Manb1-4GlcNAcb1-4GlcNAcb-Sp24	115	79.8958	69.4746	63.5	33.6898	53.0547	123.75	5.18813	4.19243	95.5	50.6129	52.9978
58	Fuca1-2Galb1-3GalNAcb1-3Gala-Sp9	120.75	12.6853	10.5054	181	44.8182	24.7614	16	6.0553	37.8456	99	52.7952	53.3285
59	Fuca1-2Galb1-3GalNAcb1-3Gala1-4Galb1-4Glcb-Sp9	41.75	41.4598	99.305	5.25	36.5091	695.412	32	8.12404	25.3876	20.75	9.21502	44.4098
60	Fuca1-2Galb1-3(Fuca1-4)GlcNAcb-Sp8	113.75	59.4159	52.2338	141.25	61.1957	43.3244	47	9.20145	19.5776	66.5	53.1695	79.9542
61	Fuca1-2Galb1-3GalNAca-Sp8	69	36.2675	52.5616	82.75	49.3786	59.6721	39.25	4.99166	12.7176	41.25	21.3288	51.7061
62	Fuca1-2Galb1-3GalNAca-Sp14	46	66.6383	144.866	64.25	56.8939	88.5508	39	9.27362	23.7785	29.75	34.5	115.966
63	Fuca1-2Galb1-3GalNAcb1-4(Neu5Aca2-3)Galb1-4Glcb-Sp0	78.25	21.4068	27.3569	330.25	117.324	35.5258	26.25	5.5	20.9524	14.75	3.59398	24.3659
64	Fuca1-2Galb1-3GalNAcb1-4(Neu5Aca2-3)Galb1-4Glcb-Sp9	82.75	55.7098	67.323	51.25	19.1551	37.3757	26.25	12.339	47.0056	49.5	39.8037	80.4115
65	Fuca1-2Galb1-3GlcNAcb1-3Galb1-4Glcb-Sp8	101	19.883	19.6861	63	10.3602	16.4447	39.75	14.0564	35.3621	42.5	4.50925	10.61
66	Fuca1-2Galb1-3GlcNAcb1-3Galb1-4Glcb-Sp10	47	15.5991	33.1897	79.25	34.4226	43.4355	15	1.41421	9.42809	21.5	5.50757	25.6166
67	Fuca1-2Galb1-3GlcNAcb-Sp0	98.25	53.4626	54.4149	73.75	21.9298	29.7353	45.25	12.9711	28.6655	74.25	67.4951	90.9024
68	Fuca1-2Galb1-3GlcNAcb-Sp8	57.5	56.2168	97.7684	10.25	30.1151	293.805	19.5	10.8474	55.6278	21.75	14.7733	67.9232
69	Fuca1-2Galb1-4(Fuca1-3)GlcNAcb1-3Galb1-4(Fuca1-3)GlcNAcb-Sp0	46.5	15.8008	33.9803	28.75	22.0662	76.752	29.25	8.26136	28.244	33.5	8.69866	25.9661
70	Fuca1-2Galb1-4(Fuca1-3)GlcNAcb1-3Galb1-4(Fuca1-3)GlcNAcb1-3Galb1-4(Fuca1-3)GlcNAcb-Sp0	155.75	36.1236	23.1933	301.25	60.0021	19.9177	40	2.94392	7.3598	44.5	29.149	65.5035
71	Fuca1-2Galb1-4(Fuca1-3)GlcNAcb-Sp0	65.75	82.8266	125.972	9.5	18.4481	194.191	27.75	9.17878	33.0767	33.25	23.4147	70.4203
72	Fuca1-2Galb1-4(Fuca1-3)GlcNAcb-Sp8	61.75	25.6564	41.5488	58.5	11.4746	19.6147	34.75	12.0104	34.5623	60.75	19.2419	31.6739
73	Fuca1-2Galb1-4GlcNAcb1-3Galb1-4GlcNAcb-Sp0	7	11.9722	171.031	8	12.7802	159.752	28.5	5.06623	17.7762	8.75	7.67572	87.7225
74	Fuca1-2Galb1-4GlcNAcb1-3Galb1-4GlcNAcb1-3Galb1-4GlcNAcb-Sp0	13.5	6.60808	48.9487	25	37.7712	151.085	8	21.6025	270.031	4.75	4.5	94.7368
75	Fuca1-2Galb1-4GlcNAcb-Sp0	34.5	8.5049	24.6519	58.5	23.9513	40.9425	57	14.4914	25.4235	34.75	10.9962	31.6438
76	Fuca1-2Galb1-4GlcNAcb-Sp8	262.5	108.642	41.3873	198.75	88.5188	44.5378	104.5	37.9693	36.3342	222	161.148	72.5892
77	Fuca1-2Galb1-4Glcb-Sp0	236.25	88.6054	37.5049	260.5	54.3476	20.8628	22.75	15.8193	69.5353	249.75	18.0439	7.2248
78	Fuca1-2Galb-Sp8	51.5	27.0493	52.523	116	90.8001	78.276	38.5	7.18795	18.67	25	5.94418	23.7767
79	Fuca1-3GlcNAcb-Sp8	20.75	9.94569	47.931	75.5	28.688	37.9973	29	2.58199	8.90341	14.25	12.659	88.835
80	Fuca1-4GlcNAcb-Sp8	19.5	9.03696	46.3434	112.5	33.828	30.0693	30	9.66092	32.2031	9.75	6.13052	62.8772
81	Fucb1-3GlcNAcb-Sp8	58.5	27.2947	46.6576	100.25	40.9583	40.8562	34.75	16.4798	47.4238	22.5	6.245	27.7555
82	GalNAca1-3(Fuca1-2)Galb1-3GlcNAcb-Sp0	34.5	21.4243	62.0994	4.25	76.2775	1794.76	32.25	3.40343	10.5533	22.25	6.99405	31.4339
83	GalNAca1-3(Fuca1-2)Galb1-4(Fuca1-3)GlcNAcb-Sp0	46.5	29.8943	64.2887	-7.25	6.65207	-91.7527	54.75	19.0853	34.8591	28	9.83192	35.114
84	(3S)Galb1-4(Fuca1-3)Glcb-Sp0	44.5	18.5921	41.78	77.75	35.8178	46.0679	40.25	15.9452	39.6155	26.5	11.4746	43.3004
85	GalNAca1-3(Fuca1-2)Galb1-4GlcNAcb-Sp0	17.5	19.2787	110.164	25.5	5.06623	19.8676	48.75	10.7199	21.9896	21	12.9872	61.8437
86	GalNAca1-3(Fuca1-2)Galb1-4GlcNAcb-Sp8	47.75	23.7118	49.6582	54	29.1319	53.9479	30.25	7.32006	24.1986	43	25.4427	59.1692
87	GalNAca1-3(Fuca1-2)Galb1-4Glcb-Sp0	17	13.1403	77.2957	10.25	5.43906	53.064	23.25	8.4212	36.2202	14.25	4.85627	34.0791
88	GlcNAcb1-3Galb1-3GalNAca-Sp8	32.25	24.1575	74.9069	56.75	42.9059	75.6051	53.75	7.13559	13.2755	19.5	4.04145	20.7254
89	GalNAca1-3(Fuca1-2)Galb-Sp8	540.5	178.532	33.0309	433	192.498	44.4567	56.5	24.6103	43.558	392	187.695	47.8813
90	GalNAca1-3(Fuca1-2)Galb-Sp18	32	26.8452	83.8914	39.25	24.1575	61.5477	27.75	7.27438	26.214	30.75	20.1722	65.6006
91	GalNAca1-3GalNAcb-Sp8	76.5	18.12	23.6862	34.5	29.6479	85.936	36.25	14.5	40	52.5	7	13.3333
92	GalNAca1-3Galb-Sp8	9.75	27.6089	283.168	14.75	13.5984	92.1926	22	1.41421	6.42824	16	10.6145	66.3403
93	GalNAca1-4(Fuca1-2)Galb1-4GlcNAcb-Sp8	26.5	34.6458	130.739	41.5	46.8081	112.791	47.25	14.3614	30.3945	26.25	12.7115	48.4249
94	GalNAcb1-3GalNAca-Sp8	48	46.0869	96.0143	8.5	12.7671	150.202	28.25	1.70783	6.0454	20.25	13.1498	64.9372
95	GalNAcb1-3(Fuca1-2)Galb-Sp8	77.75	33.4602	43.0356	8.75	15.8193	180.792	25.5	11.9024	46.676	40.75	16.9386	41.5672
96	GalNAcb1-3Gala1-4Galb1-4GlcNAcb-Sp0	66.75	18.8392	28.2236	46	6.68331	14.5289	56.25	7.8475	13.9511	76.25	68.2367	89.4908
97	GalNAcb1-4(Fuca1-3)GlcNAcb-Sp0	38.5	40.2865	104.64	46.25	13.1498	28.432	18.25	35.5282	194.675	23.25	12.5797	54.1064
98	GalNAcb1-4GlcNAcb-Sp0	45.75	31.5	68.8525	63.5	30.7734	48.462	58.5	2.51661	4.3019	32.25	16.358	50.7224
99	GalNAcb1-4GlcNAcb-Sp8	22.25	6.65207	29.8969	-7.25	24.0607	-331.872	49.25	9.17878	18.6371	32	6.78233	21.1948
100	Gala1-2Galb-Sp8	70.75	19.4143	27.4408	64	25.1263	39.2599	56.75	11.5289	20.3153	41	10.9848	26.7923
101	Gala1-3(Fuca1-2)Galb1-3GlcNAcb-Sp0	3	13.2162	440.538	12.25	16.6408	135.843	38.75	17.4236	44.9642	10.25	6.39661	62.406
102	Gala1-3(Fuca1-2)Galb1-3GlcNAcb-Sp8	14.25	6.80074	47.7245	20.25	15.9452	78.7418	21.5	14.9332	69.4567	18.75	7.27438	38.7967
103	Gala1-3(Fuca1-2)Galb1-4(Fuca1-3)GlcNAcb-Sp0	40.25	18.3007	45.4676	75.25	48.1136	63.9383	46.5	10.083	21.6838	32.25	16.7606	51.9708
104	Gala1-3(Fuca1-2)Galb1-4(Fuca1-3)GlcNAcb-Sp8	123.25	61.223	49.6738	144.75	82.9473	57.3038	40.75	4.92443	12.0845	84	20.9921	24.9905
105	Gala1-3(Fuca1-2)Galb1-4GlcNAc-Sp0	79.75	42.6488	53.4781	62.75	76.1462	121.349	30.25	6.84957	22.6432	26	18.4932	71.1279
106	Gala1-3(Fuca1-2)Galb1-4Glcb-Sp0	63.75	34.9416	54.8104	132	24.2212	18.3494	27.5	3.10913	11.3059	35.5	12.3423	34.7672
107	Gala1-3(Fuca1-2)Galb-Sp8	40.75	25.9021	63.5633	77.5	5.25991	6.78698	48.25	13.351	27.6705	24.5	8.3865	34.2306
108	Gala1-3(Fuca1-2)Galb-Sp18	30.75	26.7379	86.9526	-40.25	26.7877	-66.5534	5.5	131.153	2384.59	28.25	18.3916	65.1029
109	Gala1-4(Gala1-3)Galb1-4GlcNAcb-Sp8	97.5	60.4456	61.9955	-18	12.3018	-68.3431	33.75	9.81071	29.0688	25.5	19.0175	74.5786
110	Gala1-3GalNAca-Sp8	32.75	25.3427	77.3821	-6.25	48.1067	-769.706	52.5	8.58293	16.3484	25.75	7.08872	27.529
111	Gala1-3GalNAca-Sp16	24.25	15.3704	63.3832	20.75	6.13052	29.5447	33.25	8.99537	27.0537	14.5	7.93725	54.7397
112	Gala1-3GalNAcb-Sp8	17.5	10.2144	58.3678	15.5	9.25563	59.7137	39.5	32.0468	81.1312	17.5	2.51661	14.3806
113	Gala1-3Galb1-4(Fuca1-3)GlcNAcb-Sp8	14	6.68331	47.7379	56.75	40.7543	71.8138	39.25	10.6575	27.153	28	11.3431	40.5112
114	Gala1-3Galb1-3GlcNAcb-Sp0	32	17.3781	54.3067	31	13.8323	44.6204	35.25	11.7296	33.2754	48.25	42.0268	87.1021
115	Gala1-3Galb1-4GlcNAcb-Sp8	30.5	9.14695	29.99	39.25	10.5317	26.8324	38.75	10.4363	26.9324	30.25	9.87843	32.656
116	Gala1-3Galb1-4Glcb-Sp0	86	31.749	36.9175	85.5	61.7765	72.2532	30.5	12.9743	42.5388	50.25	8.01561	15.9515
117	Gala1-3Galb1-4Glc-Sp10	134	77.5801	57.8956	49.5	22.1284	44.7039	25.5	6.40312	25.1103	55.25	20.7103	37.4847
118	Gala1-3Galb-Sp8	75.25	23.7118	31.5107	76.75	49.4191	64.3897	45.25	17.2313	38.0802	45.5	13.2288	29.0742
119	Gala1-4(Fuca1-2)Galb1-4GlcNAcb-Sp8	49.25	32.3664	65.7186	40	24.7252	61.8129	36.25	3.59398	9.91442	37	15.2534	41.2254
120	Gala1-4Galb1-4GlcNAcb-Sp0	102	46.5475	45.6348	46.5	42.3202	91.0112	31.75	6.55108	20.6333	60	28.8329	48.0548
121	Gala1-4Galb1-4GlcNAcb-Sp8	36.75	12.0381	32.7568	71.5	78.5557	109.868	34.75	10.3722	29.8482	19.5	6.245	32.0256
122	Gala1-4Galb1-4Glcb-Sp0	17.25	34.7023	201.173	100	69.0845	69.0845	38	20.9921	55.2423	39.5	15.3731	38.9193
123	Gala1-4GlcNAcb-Sp8	32	20.5913	64.3477	49.25	41.9156	85.1078	49.25	12.6062	25.5964	25.5	13.9164	54.5742
124	Gala1-6Glcb-Sp8	20.25	4.78714	23.6402	44.25	12.5532	28.3689	19.25	3.5	18.1818	16	2.16025	13.5015
125	Galb1-2Galb-Sp8	3.25	1.89297	58.2452	4.75	5.25198	110.568	1.75	5.7373	327.846	4	6.68331	167.083
126	Galb1-3(Fuca1-4)GlcNAcb1-3Galb1-4(Fuca1-3)GlcNAcb-Sp0	51.25	6.84957	13.365	34.5	17.9907	52.1471	30.5	4.79583	15.724	25.75	11.4419	44.4345
127	Galb1-3GlcNAcb1-3Galb1-4(Fuca1-3)GlcNAcb-Sp0	32.75	16.9779	51.841	73.75	49.4731	67.0821	21.5	0.57735	2.68535	30.25	17.6895	58.4775
128	Galb1-3(Fuca1-4)GlcNAc-Sp0	73.75	33.8858	45.9469	162.25	24.3909	15.0329	34	14.8324	43.6247	27.75	13.0224	46.9276
129	Galb1-3(Fuca1-4)GlcNAc-Sp8	52	19.8997	38.2687	433.25	201.118	46.4207	38.75	6.75154	17.4233	20.75	14.198	68.4241
130	Fuca1-4(Galb1-3)GlcNAcb-Sp8	200	89.1889	44.5945	339.75	89.3248	26.2913	31	9.62635	31.0528	33.75	15.5858	46.1801
131	Galb1-4GlcNAcb1-6GalNAca-Sp8	91.5	14.9332	16.3204	-12.5	23.0145	-184.116	65	36.5787	56.2749	46.25	10.2429	22.1468
132	Galb1-4GlcNAcb1-6GalNAc-Sp14	-5.25	29.6465	-564.696	23.75	14.5	61.0526	33.5	9.98332	29.801	5.5	6.60808	120.147
133	GlcNAcb1-6(Galb1-3)GalNAca-Sp8	117.25	73.4229	62.6208	32.25	36.1236	112.011	56.25	20.7585	36.9041	33.5	13.8924	41.47
134	GlcNAcb1-6(Galb1-3)GalNAca-Sp14	20.5	17.3686	84.7247	24.75	3.77492	15.2522	22	3.91578	17.799	17	5.03322	29.6072
135	Neu5Aca2-6(Galb1-3)GalNAca-Sp8	34.75	7.5	21.5827	41	8.04156	19.6136	45.25	12.4733	27.5653	33.5	12.7671	38.1109
136	Neu5Aca2-6(Galb1-3)GalNAca-Sp14	9.75	12.2848	125.998	18.25	15.1959	83.2654	19	4.54606	23.9266	12	15.4919	129.099
137	Neu5Acb2-6(Galb1-3)GalNAca-Sp8	13	10.924	84.0306	4.25	6.23832	146.784	27.5	4.20317	15.2843	8	2.16025	27.0031
138	Neu5Aca2-6(Galb1-3)GlcNAcb1-4Galb1-4Glcb-Sp10	67.25	55.8711	83.0797	99.25	17.3469	17.478	40.5	24.0901	59.4817	50.75	31.3834	61.8392
139	Galb1-3GalNAca-Sp8	57.75	36.5365	63.2667	19.25	10.0125	52.0129	24.25	13.326	54.9527	28.5	10.9087	38.2762
140	Galb1-3GalNAca-Sp14	53	23.6643	44.6497	57.25	62.0558	108.394	14.75	1.70783	11.5785	27	8.67948	32.1462
141	Galb1-3GalNAca-Sp16	94.75	30.9664	32.6822	51.5	24.3653	47.3112	59	9.93311	16.8358	70.5	42.5558	60.3629
142	Galb1-3GalNAcb-Sp8	89.25	20.4675	22.9327	66.75	24.985	37.4307	39.25	6.0208	15.3396	44.25	16.1323	36.4571
143	Galb1-3GalNAcb1-3Gala1-4Galb1-4Glcb-Sp0	33.75	14.4309	42.7581	30.25	39.424	130.327	24.5	5.68624	23.2091	16.5	6.60808	40.0489
144	Galb1-3GalNAcb1-4(Neu5Aca2-3)Galb1-4Glcb-Sp0	14.5	9.94987	68.6198	14	8.98146	64.1533	14.25	2.06155	14.467	6	6.97615	116.269
145	Galb1-3GalNAcb1-4Galb1-4Glcb-Sp8	54	66.6983	123.515	47	38.3319	81.5572	88.5	49.7762	56.2443	49.25	9.17878	18.6371
146	Galb1-3Galb-Sp8	125	11.1355	8.90842	101.25	31.6373	31.2467	68.5	15.0665	21.9949	140	70.1094	50.0782
147	Galb1-3GlcNAcb1-3Galb1-4GlcNAcb-Sp0	21.25	16.6408	78.3097	34.75	40.2026	115.691	13.5	4.3589	32.2881	14.25	11.1467	78.2228
148	Galb1-3GlcNAcb1-3Galb1-4Glcb-Sp10	93	43.1123	46.3573	95	60.7344	63.9309	23.5	9.74679	41.4757	59.75	23.8939	39.9897
149	Galb1-3GlcNAcb-Sp0	52.25	51.0971	97.7935	24.75	12.9968	52.5123	39.25	9.67385	24.6467	30.5	28.6298	93.8683
150	Galb1-3GlcNAcb-Sp8	52.75	15.6072	29.587	38	7.07107	18.6081	41.25	4.5	10.9091	36.5	17.0587	46.7362
151	Galb1-4(Fuca1-3)GlcNAcb-Sp0	55.75	24.7032	44.3107	20	13.4412	67.2062	30.25	14.9081	49.2828	21.25	5.18813	24.4147
152	Galb1-4(Fuca1-3)GlcNAcb-Sp8	16.5	9.81495	59.4846	30.25	4.57347	15.1189	25.75	4.11299	15.9728	26.25	10.0457	38.2694
153	Galb1-4(Fuca1-3)GlcNAcb1-3Galb1-4(Fuca1-3)GlcNAcb-Sp0	52.25	4.272	8.17608	188.75	78.5891	41.6366	50.25	15.3052	30.4582	43	15.9792	37.1608
154	Galb1-4(Fuca1-3)GlcNAcb1-3Galb1-4(Fuca1-3)GlcNAcb1-3Galb1-4(Fuca1-3)GlcNAcb-Sp0	69.25	52.1049	75.2417	49.75	17.0953	34.3625	58	21.0871	36.3571	38.5	13.9642	36.2708
155	Galb1-4(6S)Glcb-Sp0	94	37.7094	40.1164	20	14.7648	73.8241	32.75	7.08872	21.645	25.25	8.46069	33.5077
156	Galb1-4(6S)Glcb-Sp8	25.75	12.0381	46.75	62.5	40.9023	65.4437	23.75	14.2215	59.8798	16.5	5.44671	33.0104
157	Galb1-4GalNAca1-3(Fuca1-2)Galb1-4GlcNAcb-Sp8	18.25	19.4487	106.568	47.75	29.4887	61.7564	34	4.83046	14.2072	18.75	7.36546	39.2825
158	Galb1-4GalNAcb1-3(Fuca1-2)Galb1-4GlcNAcb-Sp8	27.75	17.2119	62.0249	14.5	7.89515	54.4493	35.75	11.6154	32.4905	35	11.225	32.0713
159	Galb1-4GlcNAcb1-3GalNAca-Sp8	23	17.8139	77.4515	2.5	1.91485	76.5942	25.75	10.2103	39.6516	26.75	12.659	47.3233
160	Galb1-4GlcNAcb1-3GalNAc-Sp14	35.5	23.1589	65.2363	10.25	2.62996	25.6581	17.75	4.99166	28.122	29.75	20.0062	67.2479
161	Galb1-4GlcNAcb1-3Galb1-4(Fuca1-3)GlcNAcb1-3Galb1-4(Fuca1-3)GlcNAcb-Sp0	147	78.3028	53.2672	386.5	68.9758	17.8463	22.25	17.8582	80.2617	51.5	26.1598	50.7957
162	Galb1-4GlcNAcb1-3Galb1-4GlcNAcb1-3Galb1-4GlcNAcb-Sp0	99.75	60.2903	60.4414	44.25	8.05709	18.2081	12.75	8.05709	63.1928	60.25	22.0662	36.6244
163	Galb1-4GlcNAcb1-3Galb1-4GlcNAcb-Sp0	71.75	10.6888	14.8973	34	44.2794	130.234	15	16.7133	111.422	41.25	10.4043	25.2226
164	Galb1-4GlcNAcb1-3Galb1-4Glcb-Sp0	44.25	5.67891	12.8337	19.5	12.2338	62.7376	27.25	4.78714	17.5675	47.75	12.5797	26.345
165	Galb1-4GlcNAcb1-3Galb1-4Glcb-Sp8	41.5	22.84	55.0362	53.75	15.0638	28.0256	15.25	2.06155	13.5184	29.25	26.9243	92.0488
166	Galb1-4GlcNAcb1-6(Galb1-3)GalNAca-Sp8	75.5	20.664	27.3695	2.5	9.67815	387.126	28.25	8.05709	28.5207	30.5	7.32575	24.0189
167	Galb1-4GlcNAcb1-6(Galb1-3)GalNAc-Sp14	17	10.0995	59.4089	89.75	58.5456	65.2318	24.5	8.66025	35.348	6.5	4.72582	72.7049
168	Galb1-4GlcNAcb-Sp0	57.75	44.6122	77.2506	29	40.8167	140.747	26.75	4.92443	18.4091	24.25	9.63933	39.7498
169	Galb1-4GlcNAcb-Sp8	62.5	49.2646	78.8233	31.5	12.7671	40.5306	59.75	2.06155	3.4503	42.5	27.9106	65.6719
170	Galb1-4GlcNAcb-Sp23	98	56.8683	58.0288	4.25	5.43906	127.978	28.75	4.99166	17.3623	99.75	101.949	102.204
171	Galb1-4Glcb-Sp0	28.5	8.544	29.979	39	24.454	62.7027	24.5	4.50925	18.4051	23.5	13.9164	59.2188
172	Galb1-4Glcb-Sp8	21	12.3288	58.7087	21.5	3.87298	18.0139	30.5	7.18795	23.5671	11.75	5.31507	45.2347
173	GlcNAca1-3Galb1-4GlcNAcb-Sp8	46.5	24.0763	51.7769	16	6.37704	39.8565	19.75	9.39415	47.5653	22.25	12.6853	57.0126
174	GlcNAca1-6Galb1-4GlcNAcb-Sp8	66	66.6983	101.058	5.25	5.67891	108.17	50.5	23.5867	46.7064	44.5	50.705	113.944
175	GlcNAcb1-2Galb1-3GalNAca-Sp8	62.5	35.2657	56.4251	17.75	16.2967	91.8126	23	7.95822	34.601	49.25	27.8014	56.4495
176	GlcNAcb1-6(GlcNAcb1-3)GalNAca-Sp8	68.75	23.2576	33.8293	83.75	33.8366	40.4019	24.25	8.99537	37.0943	51.5	18.5203	35.9617
177	GlcNAcb1-6(GlcNAcb1-3)GalNAca-Sp14	43.5	48.597	111.717	27.25	49.7351	182.514	50.25	16.9386	33.7087	25	12.8323	51.329
178	GlcNAcb1-6(GlcNAcb1-3)Galb1-4GlcNAcb-Sp8	35.25	36.5912	103.805	7.5	9.14695	121.959	33	0.816497	2.47423	20.5	19.485	95.049
179	GlcNAcb1-3GalNAca-Sp8	55.5	33.9067	61.0932	6.75	37.695	558.445	31.75	5.12348	16.1369	29.5	7.50555	25.4426
180	GlcNAcb1-3GalNAca-Sp14	41.75	13.5984	32.571	22	22.4648	102.113	30.75	7.63217	24.8201	40	21.4009	53.5023
181	GlcNAcb1-3Galb-Sp8	13.25	8.95824	67.6093	24.75	7.88987	31.8783	38.75	13.1498	33.9349	13.75	12.0381	87.5501
182	GlcNAcb1-3Galb1-4GlcNAcb-Sp0	56.75	32.7656	57.7367	31.25	20.6135	65.9632	20.25	3.86221	19.0726	37.75	18.9099	50.0924
183	GlcNAcb1-3Galb1-4GlcNAcb-Sp8	42.5	45.2438	106.456	14.25	4.03113	28.2886	20	7.52773	37.6386	57.5	57.8187	100.554
184	GlcNAcb1-3Galb1-4GlcNAcb1-3Galb1-4GlcNAcb-Sp0	21.5	11.6762	54.3078	86.5	62.9947	72.8263	17.25	3.0957	17.9461	13.5	7.32575	54.2648
185	GlcNAcb1-3Galb1-4Glcb-Sp0	44.5	24.7723	55.6681	18.5	7.54983	40.8099	27.75	10.0457	36.2008	25.5	7.04746	27.6371
186	GlcNAcb1-4-MDPLys	68.75	36.3902	52.9313	14.5	40.4516	278.977	24	3.91578	16.3158	42.75	17.9141	41.9044
187	GlcNAcb1-6(GlcNAcb1-4)GalNAca-Sp8	23	20.1825	87.75	8	9.12871	114.109	43.25	9.53502	22.0463	11.5	8.73689	75.973
188	GlcNAcb1-4Galb1-4GlcNAcb-Sp8	28.25	12.659	44.8106	31	19.5278	62.9928	36.25	2.21736	6.11684	25.25	11.6154	46.0014
189	GlcNAcb1-4GlcNAcb1-4GlcNAcb1-4GlcNAcb1-4GlcNAcb1-4GlcNAcb1-Sp8	30	23.2666	77.5552	77	42.3556	55.0073	6.25	1.5	24	14.75	4.5	30.5085
190	GlcNAcb1-4GlcNAcb1-4GlcNAcb1-4GlcNAcb1-4GlcNAcb1-Sp8	44.25	28.918	65.3514	136.75	36.2526	26.5101	6.75	2.62996	38.9623	17	10.328	60.7527
191	GlcNAcb1-4GlcNAcb1-4GlcNAcb-Sp8	23	4.24264	18.4463	22.75	18.4097	80.9217	15	2.58199	17.2133	7.75	2.75379	35.5327
192	GlcNAcb1-6GalNAca-Sp8	10	9.0185	90.185	-33.75	19.9729	-59.179	34.75	4.272	12.2935	12.25	9.5	77.551
193	GlcNAcb1-6GalNAca-Sp14	3.75	3.86221	102.992	-5.75	11.471	-199.495	20	2.94392	14.7196	3	2.82843	94.2809
194	GlcNAcb1-6Galb1-4GlcNAcb-Sp8	17.75	4.64579	26.1734	53.25	108.248	203.282	31	5.47723	17.6685	13.25	7.36546	55.5884
195	Glca1-4Glcb-Sp8	15	9.96661	66.4441	35.75	23.1715	64.8153	39.25	13.326	33.9517	12	3.3665	28.0542
196	Glca1-4Glca-Sp8	72.25	16.6208	23.0045	60	34.2247	57.0412	39.25	8.99537	22.9181	53.5	16.5831	30.9965
197	Glca1-6Glca1-6Glcb-Sp8	60	35.6745	59.4574	59	18.6726	31.6485	23.25	3.30404	14.2109	39.25	15.8824	40.4647
198	Glcb1-4Glcb-Sp8	22.5	4.3589	19.3729	28.75	9.10586	31.6726	41.5	5.25991	12.6745	16.5	6.245	37.8485
199	Glcb1-6Glcb-Sp8	27	4.96655	18.3946	43.5	9.84886	22.6411	41.75	21.4068	51.2737	24	6.63325	27.6385
200	G-ol-Sp8	102.75	67.4901	65.6838	73	46.8971	64.2425	18.75	3.77492	20.1329	31.25	25.4083	81.3067
201	GlcAa-Sp8	46.75	10.6262	22.7299	35.5	24.96	70.3098	26.25	11.758	44.7923	40.25	25.2504	62.7339
202	GlcAb-Sp8	78	19.0613	24.4376	63.25	35.3871	55.9481	19	7.11805	37.4634	27.25	18.2825	67.0918
203	GlcAb1-3Galb-Sp8	109.25	77.8519	71.2603	36.75	21.36	58.1225	25.75	8.01561	31.1286	34.25	10.3078	30.0957
204	GlcAb1-6Galb-Sp8	49.75	55.2532	111.062	35.5	29.4901	83.0707	38	11.9164	31.3589	24.5	25.697	104.886
205	KDNa2-3Galb1-3GlcNAcb-Sp0	18.5	26.5644	143.591	-6	12.6754	-211.257	24.25	3.59398	14.8205	12	3.82971	31.9142
206	KDNa2-3Galb1-4GlcNAcb-Sp0	35.75	30.4672	85.2229	-4.5	11.9583	-265.739	36.25	1.5	4.13793	13.75	9.56992	69.5994
207	Mana1-2Mana1-2Mana1-3Mana-Sp9	2188.75	772.031	35.2727	6209.5	2748.28	44.2593	317.25	46.9991	14.8145	211	33.1863	15.7281
208	Mana1-2Mana1-6(Mana1-2Mana1-3)Mana-Sp9	366.75	31.6478	8.62926	1433.75	183.66	12.8097	47.25	15.1959	32.1607	31.5	14.3411	45.5272
209	Mana1-2Mana1-3Mana-Sp9	73	9.83192	13.4684	374	75.0911	20.0778	35.5	10.3441	29.1383	25.5	10.4083	40.817
210	Mana1-6(Mana1-2Mana1-3)Mana1-6(Mana1-2Mana1-3)Manb1-4GlcNAcb1-4GlcNAcb-Sp12	47	16.1452	34.3514	22.5	22.5758	100.337	36.25	8.5	23.4483	29.25	9.87843	33.7724
211	Mana1-2Mana1-6(Mana1-3)Mana1-6(Mana1-2Mana1-2Mana1-3)Manb1-4GlcNAcb1-4GlcNAcb-Sp12	124.25	13.2508	10.6646	172.75	119.081	68.9325	22	2.82843	12.8565	55.5	7.18795	12.9513
212	Mana1-2Mana1-6(Mana1-2Mana1-3)Mana1-6(Mana1-2Mana1-2Mana1-3)Manb1-4GlcNAcb1-4GlcNAcb-Sp12	546	260.785	47.7628	980.75	116.251	11.8533	27.5	10.3763	37.7318	59.75	20.0229	33.5111
213	Mana1-6(Mana1-3)Mana-Sp9	8399.25	869.668	10.3541	13614	6049.08	44.4328	493.75	17.8582	3.61686	55.25	18.6436	33.744
214	Mana1-2Mana1-2Mana1-6(Mana1-3)Mana-Sp9	1605.75	553.824	34.49	3707.25	1256.57	33.895	63.25	17.8582	28.2344	42.25	11.6154	27.492
215	Mana1-6(Mana1-3)Mana1-6(Mana1-2Mana1-3)Manb1-4GlcNAcb1-4GlcNAcb-Sp12	4527.25	789.079	17.4295	9449.25	1785.72	18.898	114.25	13.5	11.8162	90.25	18.7683	20.7959
216	Mana1-6(Mana1-3)Mana1-6(Mana1-3)Manb1-4GlcNAcb1-4GlcNAcb-Sp12	7300	2009.61	27.5289	10483.5	2923	27.882	226.5	12.3962	5.47295	69.5	13.4784	19.3933
217	Manb1-4GlcNAcb-Sp0	3956.5	2369.58	59.8907	11526.5	5554.58	48.1897	36.5	2.51661	6.89483	10.5	6.65833	63.4126
218	Neu5Aca2-3Galb1-4GlcNAcb1-3Galb1-4(Fuca1-3)GlcNAcb-Sp0	37.25	24.1022	64.7039	39.75	34.6735	87.2289	21	9.4163	44.8395	10.5	4.79583	45.6746
219	(3S)Galb1-4(Fuca1-3)(6S)GlcNAcb-Sp8	46.75	22.3812	47.8742	36	9.93311	27.592	88.25	14.0564	15.928	48.5	3.69685	7.62236
220	Fuca1-2(6S)Galb1-4GlcNAcb-Sp0	17	8.83176	51.9515	49.25	42.9447	87.1974	48	4.32049	9.00103	15	5.88784	39.2523
221	Fuca1-2Galb1-4(6S)GlcNAcb-Sp8	35.5	17.7106	49.8891	4.25	5.25198	123.576	27.25	18.554	68.088	42.25	25.2636	59.7955
222	Fuca1-2(6S)Galb1-4(6S)Glcb-Sp0	26	8.12404	31.2463	54.5	5.44671	9.99397	67.75	30.5655	45.1151	13.25	3.0957	23.3637
223	Neu5Aca2-3Galb1-3GalNAca-Sp8	111.75	25.1446	22.5007	66	33.3367	50.5101	51.75	34.9034	67.4463	59.25	20.5811	34.7361
224	Neu5Aca2-3Galb1-3GalNAca-Sp14	4.5	6.80686	151.264	27.25	9.06918	33.2814	21	3.3665	16.031	2.75	3.40343	123.761
225	GalNAcb1-4(Neu5Aca2-8Neu5Aca2-8Neu5Aca2-8Neu5Aca2-3)Galb1-4Glcb-Sp0	193.25	27.0355	13.9899	175	18.4932	10.5676	26.75	8.65544	32.3568	46.25	30.7828	66.5575
226	GalNAcb1-4(Neu5Aca2-8Neu5Aca2-8Neu5Aca2-3)Galb1-4Glcb-Sp0	91.5	72.6292	79.3762	29.5	26.2107	88.8498	27	5.94418	22.0155	39.75	23.9217	60.1805
227	Neu5Aca2-8Neu5Aca2-8Neu5Aca2-3Galb1-4Glcb-Sp0	172.25	71.5513	41.5392	-8.25	11.1766	-135.474	45.75	24.8378	54.2903	66.25	24.0468	36.2971
228	GalNAcb1-4(Neu5Aca2-8Neu5Aca2-3)Galb1-4Glcb-Sp0	35.5	32.0572	90.3021	15.5	15.0665	97.2033	33.5	15.5885	46.5327	23.25	9.17878	39.4786
229	Neu5Aca2-8Neu5Aca2-8Neu5Aca-Sp8	82	51.6204	62.9517	51.25	30.6417	59.7888	22.25	2.62996	11.82	44	17.6446	40.1015
230	GalNAcb1-4(Neu5Aca2-3)Galb1-4GlcNAcb-Sp0	42.75	20.2382	47.3407	65.5	21.8098	33.2974	50	4.96655	9.93311	31.25	18.0069	57.6222
231	GalNAcb1-4(Neu5Aca2-3)Galb1-4GlcNAcb-Sp8	23	6.78233	29.4884	242.25	32.857	13.5633	35.75	11.4419	32.0053	10.25	8.77021	85.5631
232	GalNAcb1-4(Neu5Aca2-3)Galb1-4Glcb-Sp0	12	3.91578	32.6315	12.75	5.61991	44.0777	34.75	9.70824	27.9374	19	6.16441	32.4443
233	Neu5Aca2-3Galb1-3GalNAcb1-4(Neu5Aca2-3)Galb1-4Glcb-Sp0	59	18.8326	31.9197	70.5	37.099	52.6226	12.5	4.04145	32.3316	32.25	8.18026	25.3651
234	Neu5Aca2-6(Neu5Aca2-3)GalNAca-Sp8	30.25	9.5	31.405	17.75	2.21736	12.4921	15.75	20.3367	129.122	42.75	14.66	34.2925
235	Neu5Aca2-3GalNAca-Sp8	81	33.4863	41.3411	47.25	22.036	46.6369	39.5	7.72442	19.5555	86.5	31.2996	36.1845
236	Neu5Aca2-3GalNAcb1-4GlcNAcb-Sp0	80.25	24.5136	30.5465	42.25	115.532	273.448	24	8.79394	36.6414	32	10.0333	31.354
237	Neu5Aca2-3Galb1-3(6S)GlcNAc-Sp8	191	100.525	52.631	73	17.6068	24.1189	25	10.4243	41.6973	82.25	21.7466	26.4397
238	Neu5Aca2-3Galb1-3(Fuca1-4)GlcNAcb-Sp8	52.25	21.9905	42.0871	-35.5	13.1022	-36.9075	31.75	10.9049	34.3461	20	7.61577	38.0789
239	Neu5Aca2-3Galb1-3(Fuca1-4)GlcNAcb1-3Galb1-4(Fuca1-3)GlcNAcb-Sp0	764.5	210.943	27.5923	947	132.454	13.9867	56	13.8564	24.7436	21.75	12.2848	56.4819
240	Neu5Aca2-3Galb1-4(Neu5Aca2-3Galb1-3)GlcNAcb-Sp8	9	21.0871	234.301	-5	19.1311	-382.623	18	7.11805	39.5447	6.75	8.22091	121.791
241	Neu5Aca2-3Galb1-3(6S)GalNAca-Sp8	23.75	5.12348	21.5725	14	6.68331	47.7379	39.25	5.85235	14.9104	19.25	5.37742	27.9347
242	Neu5Aca2-6(Neu5Aca2-3Galb1-3)GalNAca-Sp8	45.5	35.0666	77.0695	21.75	6.84957	31.4923	28	6.97615	24.9148	21.5	3.69685	17.1946
243	Neu5Aca2-6(Neu5Aca2-3Galb1-3)GalNAca-Sp14	180	36.5969	20.3316	1378	526.236	38.1884	62.25	7.13559	11.4628	46.25	18.3007	39.5691
244	Neu5Aca2-3Galb-Sp8	41.25	5.5	13.3333	49.25	32.6535	66.3015	40.5	12.7671	31.5238	32.5	6.45497	19.8615
245	Neu5Aca2-3Galb1-3GalNAcb1-3Gala1-4Galb1-4Glcb-Sp0	135.5	76.1074	56.1678	132.25	79.5796	60.1736	27.5	28.7692	104.615	50.25	25.5522	50.8502
246	Neu5Aca2-3Galb1-3GlcNAcb1-3Galb1-4GlcNAcb-Sp0	9	31.0805	345.339	5.75	12.816	222.887	12	16.6333	138.611	10.25	11.5578	112.759
247	Fuca1-2(6S)Galb1-4Glcb-Sp0	51.25	49.782	97.1357	25.75	19.3111	74.9944	30.25	15.3921	50.883	20	9.38083	46.9042
248	Neu5Aca2-3Galb1-3GlcNAcb-Sp0	76.75	57.9907	75.5579	8.25	15.3487	186.045	39	6.48074	16.6173	70.5	34.3948	48.7869
249	Neu5Aca2-3Galb1-4(6S)GlcNAcb-Sp8	190.5	74.411	39.0609	25	21.5561	86.2245	40.75	15.2179	37.3444	58.5	14.4799	24.7519
250	Neu5Aca2-3Galb1-4(Fuca1-3)(6S)GlcNAcb-Sp8	86.25	47.0062	54.4999	13	18.6011	143.085	26.75	4.5	16.8224	41.25	11.3248	27.4539
251	Neu5Aca2-3Galb1-4(Fuca1-3)GlcNAcb1-3Galb1-4(Fuca1-3)GlcNAcb1-3Galb1-4(Fuca1-3)GlcNAcb-Sp0	201.25	72.2144	35.8829	642.75	56.9583	8.86166	57.5	12.1244	21.0858	56	27.6526	49.3797
252	Neu5Aca2-3Galb1-4(Fuca1-3)GlcNAcb-Sp0	6.25	2.75379	44.0606	13.25	3.20156	24.1627	45.25	6.29153	13.9039	13.5	1.91485	14.1841
253	Neu5Aca2-3Galb1-4(Fuca1-3)GlcNAcb-Sp8	42	26.7208	63.6209	68.75	19.0679	27.7351	36	14.4453	40.1258	39.25	21.0614	53.6597
254	Neu5Aca2-3Galb1-4(Fuca1-3)GlcNAcb1-3Galb-Sp8	40	8.60233	21.5058	55.25	24.4864	44.3193	41.25	12.5266	30.3676	43.5	19.5533	44.9502
255	Neu5Aca2-3Galb1-4(Fuca1-3)GlcNAcb1-3Galb1-4GlcNAcb-Sp8	42.25	14.2215	33.6603	87	84.5143	97.1429	58.25	16.2352	27.8717	43.25	25.4083	58.7476
256	Neu5Aca2-3Galb1-4GlcNAcb1-3Galb1-4GlcNAcb1-3Galb1-4GlcNAcb-Sp0	40	30.3425	75.8562	11.75	16.6808	141.964	12.25	7.63217	62.3034	25.5	19.6214	76.9467
257	Neu5Aca2-3Galb1-4GlcNAcb-Sp0	108.75	8.99537	8.2716	40.5	20.7926	51.3398	31.25	3.20156	10.245	68.75	16.7804	24.4079
258	Neu5Aca2-3Galb1-4GlcNAcb-Sp8	48.75	37.5355	76.996	-4.75	22.809	-480.189	35.75	14.6373	40.9434	37	17.8699	48.297
259	Neu5Aca2-3Galb1-4GlcNAcb1-3Galb1-4GlcNAcb-Sp0	32.25	40.0947	124.325	51.25	23.6132	46.0745	20.25	10.1119	49.9352	20	21.8327	109.163
260	Fuca1-2Galb1-4(6S)Glcb-Sp0	17.75	15.1959	85.6109	22	35.5153	161.433	30.75	11.644	37.8668	8.25	5.67891	68.8353
261	Neu5Aca2-3Galb1-4Glcb-Sp0	2.75	19.4829	708.469	-7.75	8.34166	-107.634	22	5.65685	25.713	20	22.7889	113.944
262	Neu5Aca2-3Galb1-4Glcb-Sp8	47.5	26.5895	55.9778	20.25	28.6749	141.604	19.25	7.13559	37.068	20.25	13.5493	66.9101
263	Neu5Aca2-6GalNAca-Sp8	37.25	19.721	52.9422	80.25	33.9743	42.3355	37	4.24264	11.4666	56.75	35.255	62.1234
264	Neu5Aca2-6GalNAcb1-4GlcNAcb-Sp0	12.25	11.758	95.9835	29.25	11.471	39.217	29.5	4.04145	13.6998	4.75	9.67385	203.66
265	Neu5Aca2-6Galb1-4(6S)GlcNAcb-Sp8	48.25	7.13559	14.7888	74	9.79796	13.2405	37.25	6.23832	16.7472	40.25	9.06918	22.5321
266	Neu5Aca2-6Galb1-4GlcNAcb-Sp0	0.75	8.61684	1148.91	22.75	15.327	67.3714	30.75	6.18466	20.1127	10.25	2.06155	20.1127
267	Neu5Aca2-6Galb1-4GlcNAcb-Sp8	70.75	33.9939	48.0479	76.75	30.1151	39.2379	37.75	22.2167	58.8523	49.75	21.716	43.6502
268	Neu5Aca2-6Galb1-4GlcNAcb1-3Galb1-4(Fuca1-3)GlcNAcb1-3Galb1-4(Fuca1-3)GlcNAcb-Sp0	55.25	56.759	102.731	-4.75	8.95824	-188.594	37.75	21.3912	56.6654	16.25	19.9729	122.91
269	Neu5Aca2-6Galb1-4GlcNAcb1-3Galb1-4GlcNAcb-Sp0	41.75	32.2529	77.2525	59	48.111	81.544	15	4.54606	30.3071	30.75	11.0868	36.0546
270	Neu5Aca2-6Galb1-4Glcb-Sp0	18	47.5465	264.147	24.5	40.4681	165.176	21.25	8.30161	39.0664	34.5	24.6103	71.3342
271	Neu5Aca2-6Galb1-4Glcb-Sp8	4.5	5.44671	121.038	3.5	34.3948	982.708	35.25	28.3945	80.5519	9.75	3.5	35.8974
272	Neu5Aca2-6Galb-Sp8	11.75	50.8879	433.089	-4.75	51.3769	-1081.62	34.75	9.74252	28.036	5.75	5.7373	99.7792
273	Neu5Aca2-8Neu5Aca-Sp8	13	12.7279	97.9071	-20	22.3159	-111.58	27.75	11.2953	40.7037	9.75	6.0208	61.7518
274	Neu5Aca2-8Neu5Aca2-3Galb1-4Glcb-Sp0	51.5	39.111	75.9436	34.75	4.11299	11.8359	35.75	22.2916	62.3542	59.75	50.5462	84.5961
275	Galb1-3(Fuca1-4)GlcNAcb1-3Galb1-3(Fuca1-4)GlcNAcb-Sp0	71	9.69536	13.6554	183.75	31.0202	16.8817	50.75	18.0808	35.6273	20.25	8.61684	42.5523
276	Neu5Acb2-6GalNAca-Sp8	11.5	10.083	87.6782	8	1.82574	22.8218	25.5	9.67815	37.9535	11.25	3.86221	34.3308
277	Neu5Acb2-6Galb1-4GlcNAcb-Sp8	24.5	7	28.5714	15.75	9.32291	59.1931	46.75	12.3929	26.5088	33	12.9357	39.1992
278	Neu5Gca2-3Galb1-3(Fuca1-4)GlcNAcb-Sp0	97.5	20.4369	20.9609	76.25	41.1127	53.9182	29.5	7.32575	24.8331	71.5	15.843	22.158
279	Neu5Gca2-3Galb1-3GlcNAcb-Sp0	34	10.0995	29.7044	45.5	5.56776	12.2368	37.25	10.6262	28.5268	28	9.59166	34.2559
280	Neu5Gca2-3Galb1-4(Fuca1-3)GlcNAcb-Sp0	98.75	53.0558	53.7274	129.75	37.0259	28.5363	33.25	7.80491	23.4734	66.5	12.8712	19.3551
281	Neu5Gca2-3Galb1-4GlcNAcb-Sp0	55.5	22.84	41.1532	24.25	14.66	60.4538	35.75	11.9269	33.3618	49.25	20.6942	42.0187
282	Neu5Gca2-3Galb1-4Glcb-Sp0	73.75	36.0497	48.881	83.25	74.3029	89.2527	30	16.3707	54.569	71.5	16.0104	22.3922
283	Neu5Gca2-6GalNAca-Sp0	47	11.9722	25.4727	78	62.8702	80.6029	65.75	22.0813	33.5837	43	11.0454	25.6869
284	Neu5Gca2-6Galb1-4GlcNAcb-Sp0	80.25	30.9771	38.6008	27.5	64.3558	234.021	28	4.16333	14.869	68.5	28.6182	41.7784
285	Neu5Gca-Sp8	25	12.8323	51.329	-27	23.3809	-86.5959	60.75	16.358	26.9267	21.5	4.50925	20.9733
286	Neu5Aca2-3Galb1-4GlcNAcb1-6(Galb1-3)GalNAca-Sp14	211	134.057	63.5342	142.75	12.5797	8.81243	28	20.5102	73.2506	147.5	87.5614	59.3637
287	Galb1-3GlcNAcb1-3Galb1-3GlcNAcb-Sp0	48.75	34.7695	71.322	45.75	56.4764	123.446	21.75	13.301	61.154	14.75	12.9711	87.9398
288	Galb1-4(Fuca1-3)(6S)GlcNAcb-Sp0	122.25	73.2729	59.9369	11.25	43.9118	390.327	40.5	7.93725	19.5982	56.5	18.3576	32.4913
289	Galb1-4(Fuca1-3)(6S)Glcb-Sp0	57	60.7893	106.648	62.75	53.1499	84.7011	80.25	32.1701	40.0874	35	15.7692	45.0548
290	Galb1-4(Fuca1-3)GlcNAcb1-3Galb1-3(Fuca1-4)GlcNAcb-Sp0	123.75	29.9819	24.2278	167.25	111.802	66.847	45	11.5758	25.7241	74.25	29.2617	39.4098
291	Galb1-4GlcNAcb1-3Galb1-3GlcNAcb-Sp0	33.5	25.04	74.7462	43.5	20.3388	46.7559	20.75	8.46069	40.7744	20.5	6.95222	33.9133
292	Neu5Aca2-3Galb1-3GlcNAcb1-3Galb1-3GlcNAcb-Sp0	77.25	17.7834	23.0206	215.5	25.9936	12.062	27	15.1877	56.2508	50.5	15.6312	30.9528
293	Neu5Aca2-3Galb1-4GlcNAcb1-3Galb1-3GlcNAcb-Sp0	19.5	30.1607	154.67	13.25	9.03235	68.1687	16.25	2.21736	13.6453	12.25	7.67572	62.6589
294	4S(3S)Galb1-4GlcNAcb-Sp0	159.25	44.7689	28.1123	115.5	10.6615	9.2307	45.25	36.3902	80.4204	69	25.2323	36.5685
295	(6S)Galb1-4(6S)GlcNAcb-Sp0	94	23.1948	24.6753	11.5	14.6173	127.107	42.25	15.174	35.9148	111.5	110.642	99.2306
296	(6P)Glcb-Sp10	126.25	39.4916	31.2804	47.5	40.5832	85.4384	19.25	3.30404	17.1638	35.25	14.0089	39.7416
297	Neu5Aca2-3Galb1-4(Fuca1-3)GlcNAcb1-6(Galb1-3)GalNAca-Sp14	60.75	44.7689	73.6936	17.25	25.4346	147.447	93	21.2446	22.8437	61.5	35.2373	57.2964
298	Galb1-3Galb1-4GlcNAcb-Sp8	17.25	26.5503	153.915	-13.5	40.0375	-296.574	32.25	15.8403	49.1174	39	25.9101	66.4362
299	Neu5Aca2-6Galb1-4GlcNAcb1-2Mana1-6(Galb1-4GlcNAcb1-2Mana1-3)Manb1-4GlcNAcb1-4GlcNAcb-Sp12	147	78	53.0612	57	52.0833	91.3742	26.25	4.78714	18.2367	50.25	28.6865	57.0876
300	Galb1-4GlcNAcb1-6(Galb1-4GlcNAcb1-3)Galb1-4GlcNAc-Sp0	54.5	35.8283	65.74	19.5	37.6519	193.087	32.5	19.3649	59.5844	43.5	7.04746	16.2011
301	GlcNAcb1-6(Galb1-4GlcNAcb1-3)Galb1-4GlcNAc-Sp0	57.5	27.0493	47.0423	65.75	27.2809	41.4919	18	2.94392	16.3551	41.5	11.5614	27.8589
302	Galb1-4GlcNAca1-6Galb1-4GlcNAcb-Sp0	34	24.1385	70.9956	33.25	23.6977	71.2714	31.5	3.41565	10.8433	27.25	17.3469	63.6585
303	Galb1-4GlcNAcb1-6Galb1-4GlcNAcb-Sp0	42	35.6745	84.9392	72.25	11.8145	16.3523	25.75	8.4212	32.7037	29	18.3848	63.3958
304	GalNAcb1-3Galb-Sp8	25.25	4.78714	18.959	20.5	13.5277	65.989	27	9.4163	34.8752	24	6.21825	25.9094
305	GlcAb1-3GlcNAcb-Sp8	38.5	9.74679	25.3163	17.5	11.619	66.394	20	8.04156	40.2078	39.25	13.8894	35.3871
306	Neu5Aca2-6Galb1-4GlcNAcb1-2Mana1-6(GlcNAcb1-2Mana1-3)Manb1-4GlcNAcb1-4GlcNAcb-Sp12	60.75	36.3628	59.8564	103.75	45.5293	43.8837	34.25	13.1751	38.4675	43.5	14.7535	33.9162
307	GlcNAcb1-3Man-Sp10	89.5	46.594	52.0603	53.5	55.4587	103.661	22.75	3.77492	16.593	61.25	38.7675	63.2938
308	GlcNAcb1-4GlcNAcb-Sp10	34.25	28.0283	81.8343	-34.25	21.1877	-61.8618	30.25	9.17878	30.3431	13.5	8.34666	61.8271
309	GlcNAcb1-4GlcNAcb-Sp12	107.25	32.6024	30.3985	177.25	51.286	28.9343	37.75	21.2818	56.3757	57.75	28.4766	49.3101
310	MurNAcb1-4GlcNAcb-Sp10	102	23.8048	23.338	-8.5	42.6576	-501.854	25.25	5.90903	23.4021	36.25	6.70199	18.4882
311	Mana1-6Manb-Sp10	66.25	17.9141	27.0402	272.75	36.9267	13.5387	35.25	6.0208	17.0803	16.75	2.36291	14.1069
312	Mana1-6(Mana1-3)Mana1-6(Mana1-3)Manb-Sp10	2398.5	309.333	12.8969	2349.25	319.637	13.6059	83	45.0703	54.3016	34.25	10.5317	30.7495
313	Mana1-2Mana1-6(Mana1-3)Mana1-6(Mana1-2Mana1-2Mana1-3)Mana-Sp9	5705.25	1038.43	18.2012	15733	8706.27	55.3376	311	32.914	10.5833	84.25	16.0078	19.0004
314	Mana1-2Mana1-6(Mana1-2Mana1-3)Mana1-6(Mana1-2Mana1-2Mana1-3)Mana-Sp9	2495.75	562.123	22.5232	6652.75	718.439	10.7991	52.75	26.8871	50.9708	31.25	12.9196	41.3428
315	Neu5Aca2-3Galb1-4GlcNAcb1-6(Neu5Aca2-3Galb1-3)GalNAca-Sp14	83	23.7908	28.6636	72.75	62.7077	86.1961	23	2.94392	12.7997	78.5	34.9237	44.4888
316	Neu5Aca2-6Galb1-4GlcNAcb1-2Mana1-6(Neu5Aca2-3Galb1-4GlcNAcb1-2Mana1-3)Manb1-4GlcNAcb1-4GlcNAcb-Sp12	75.5	16.3605	21.6696	142.25	192.658	135.436	35.5	15.8008	44.5094	44.5	8.02081	18.0243
317	Galb1-4GlcNAcb1-2Mana1-6(Neu5Aca2-6Galb1-4GlcNAcb1-2Mana1-3)Manb1-4GlcNAcb1-4GlcNAcb-Sp12	76	14.1421	18.6081	75.75	53.8478	71.0862	28.25	14.523	51.4087	57.5	20.8567	36.2724
318	Neu5Aca2-8Neu5Acb-Sp17	175.25	72.4632	41.3485	-33.25	11.6154	-34.9334	39	10.8628	27.8533	58.75	18.0254	30.6816
319	Neu5Aca2-8Neu5Aca2-8Neu5Acb-Sp8	124.5	125.253	100.605	6.25	14.7281	235.649	26.25	9.77667	37.2445	68	43.8254	64.4491
320	Neu5Gcb2-6Galb1-4GlcNAc-Sp8	-6.75	15.13	-224.148	-37.75	39.28	-104.053	50	12.9872	25.9743	29.5	25.9551	87.9834
321	Galb1-3GlcNAcb1-2Mana1-6(Galb1-3GlcNAcb1-2Mana1-3)Manb1-4GlcNAcb1-4GlcNAcb-Sp19	999.75	221.458	22.1513	1381	383.549	27.7733	113	14.8099	13.1061	50.75	3.20156	6.3085
322	Neu5Aca2-3Galb1-4GlcNAcb1-2Mana1-6(Neu5Aca2-3Galb1-4GlcNAcb1-2Mana1-3)Manb1-4GlcNAcb1-4GlcNAcb-Sp12	33.25	44.8655	134.934	5	20.5751	411.501	16.75	5.31507	31.7318	47	15.5991	33.1897
323	Neu5Aca2-3Galb1-4GlcNAcb1-2Mana1-6(Neu5Aca2-6Galb1-4GlcNAcb1-2Mana1-3)Manb1-4GlcNAcb1-4GlcNAcb-Sp12	59	21.0871	35.7409	79.5	40.4846	50.924	14.75	2.06155	13.9766	47.25	2.5	5.29101
324	Galb1-4(Fuca1-3)GlcNAcb1-2Mana1-6(Galb1-4(Fuca1-3)GlcNAcb1-2Mana1-3)Manb1-4GlcNAcb1-4GlcNAcb-Sp20	81.75	37.2682	45.588	90.75	39.8445	43.9058	14.25	2.5	17.5439	33.75	8.99537	26.6529
325	Neu5,9Ac2a2-3Galb1-4GlcNAcb-Sp0	64.75	27.3785	42.2834	104.5	28.9655	27.7182	24	4.54606	18.9419	67.75	45.2208	66.7465
326	Neu5,9Ac2a2-3Galb1-3GlcNAcb-Sp0	30.25	8.99537	29.7368	78.25	30.9556	39.5599	33.25	2.75379	8.28206	24	9.34523	38.9385
327	Neu5Aca2-6Galb1-4GlcNAcb1-3Galb1-3GlcNAcb-Sp0	9	9.83192	109.244	3.25	9.28709	285.757	9.25	2.62996	28.432	6.75	7.54431	111.768
328	Neu5Aca2-3Galb1-3(Fuca1-4)GlcNAcb1-3Galb1-3(Fuca1-4)GlcNAcb-Sp0	510.5	167.144	32.7412	783.5	161.106	20.5623	71.5	19.9416	27.8903	44.5	5.97216	13.4206
329	Neu5Aca2-6Galb1-4GlcNAcb1-3Galb1-4GlcNAcb1-3Galb1-4GlcNAcb-Sp0	68.75	19.906	28.9542	19.75	38.0208	192.511	15.5	8.73689	56.3671	40.5	7.14143	17.6332
330	Gala1-4Galb1-4GlcNAcb1-3Galb1-4Glcb-Sp0	38	33.9313	89.2929	66.25	27.6209	41.692	29.75	6.34429	21.3253	43.25	19.4143	44.8887
331	GalNAcb1-3Gala1-4Galb1-4GlcNAcb1-3Galb1-4Glcb-Sp0	98.75	36.4269	36.888	261.5	220.552	84.3409	20.25	8.05709	39.7881	43	21.2446	49.4061
332	GalNAca1-3(Fuca1-2)Galb1-4GlcNAcb1-3Galb1-4GlcNAcb-Sp0	22.5	53.0817	235.919	-10	58.0057	-580.057	30.25	4.99166	16.5014	18.5	17.8232	96.3417
333	GalNAca1-3(Fuca1-2)Galb1-4GlcNAcb1-3Galb1-4GlcNAcb1-3Galb1-4GlcNAcb-Sp0	908.5	370.543	40.7863	895.25	356.044	39.7704	169.25	14.8633	8.78184	613.75	231.607	37.7363
334	Neu5Aca2-3Galb1-4(Fuca1-3)GlcNAcb1-6(Neu5Aca2-3Galb1-3)GalNAc-Sp14	143.75	28.8256	20.0526	146.25	24.5272	16.7707	79.75	16.1735	20.2803	41.5	19.9416	48.052
335	GlcNAca1-4Galb1-4GlcNAcb1-3Galb1-4GlcNAcb1-3Galb1-4GlcNAcb-Sp0	41.75	14.3846	34.4541	44.75	15.5858	34.8286	35	10.4243	29.7838	34	6.16441	18.1306
336	GlcNAca1-4Galb1-4GlcNAcb-Sp0	62	22.5536	36.3768	30.5	3	9.83607	21	12.0277	57.275	18.25	7.41058	40.6059
337	GlcNAca1-4Galb1-3GlcNAcb-Sp0	29.25	13.0224	44.5211	38.5	15.7586	40.9314	23	8.75595	38.0693	28.75	4.71699	16.4069
338	GlcNAca1-4Galb1-4GlcNAcb1-3Galb1-4Glcb-Sp0	12	27.5197	229.331	18.25	4.5	24.6575	35.75	9.39415	26.2773	20.5	20.7605	101.271
339	GlcNAca1-4Galb1-4GlcNAcb1-3Galb1-4(Fuca1-3)GlcNAcb1-3Galb1-4(Fuca1-3)GlcNAcb-Sp0	293.25	30.1261	10.2732	412.25	28.6865	6.95853	128.5	8.81287	6.85826	107.25	11.1467	10.3932
340	GlcNAca1-4Galb1-4GlcNAcb1-3Galb1-4GlcNAcb-Sp0	81	29.7209	36.6925	23.5	11	46.8085	14.75	1.89297	12.8337	82.25	8.99537	10.9366
341	GlcNAca1-4Galb1-3GalNAc-Sp14	67	50.7477	75.7429	37.5	3.51188	9.36503	48.5	4.65475	9.59742	31.75	12.6062	39.7046
342	Neu5Aca2-6Galb1-4GlcNAcb1-2Mana1-6(Mana1-3)Manb1-4GlcNAcb1-4GlcNAc-Sp12	238	72.2819	30.3705	130	76.7594	59.0457	12.5	13.1783	105.426	69.5	12.7671	18.37
343	Mana1-6(Neu5Aca2-6Galb1-4GlcNAcb1-2Mana1-3)Manb1-4GlcNAcb1-4GlcNAc-Sp12	248.25	77.5559	31.241	116.75	58.1915	49.8428	69.25	28.5117	41.1721	95.5	14.7309	15.425
344	Neu5Aca2-6Galb1-4GlcNAcb1-2Mana1-6Manb1-4GlcNAcb1-4GlcNAc-Sp12	43	13.8804	32.2801	19.25	12.6853	65.8976	21.25	1.25831	5.92144	18.5	3.69685	19.9829
345	Neu5Aca2-6Galb1-4GlcNAcb1-2Mana1-3Manb1-4GlcNAcb1-4GlcNAc-Sp12	199.5	44.2757	22.1933	106.75	22.0057	20.6142	47.5	26.4512	55.6868	56.75	24.3772	42.9555
346	Galb1-4GlcNAcb1-2Mana1-3Manb1-4GlcNAcb1-4GlcNAc-Sp12	38.5	12.6623	32.889	37	17.4165	47.0715	19.75	4.272	21.6304	39	18.2392	46.7671
347	Galb1-4GlcNAcb1-2Mana1-6Manb1-4GlcNAcb1-4GlcNAc-Sp12	117.5	40.4516	34.4269	194	24.9132	12.8418	22	7.34847	33.4021	39.75	15.5215	39.0478
348	Mana1-6(Galb1-4GlcNAcb1-2Mana1-3)Manb1-4GlcNAcb1-4GlcNAcb-Sp12	86.75	38.1783	44.0096	120.75	35.1224	29.0869	33.5	5.25991	15.7012	62.25	14.7733	23.7322
349	GlcNAcb1-2Mana1-6(GlcNAcb1-2Mana1-3)Manb1-4GlcNAcb1-4(Fuca1-6)GlcNAcb-Sp22	156.75	66.9645	42.7206	104	19.883	19.1183	66.25	13.8654	20.9289	56	23.8048	42.5085
350	Galb1-4GlcNAcb1-2Mana1-6(Galb1-4GlcNAcb1-2Mana1-3)Manb1-4GlcNAcb1-4(Fuca1-6)GlcNAcb-Sp22	107.25	13.1244	12.2372	47.75	22.7065	47.5528	55.25	9.10586	16.4812	52	9.05539	17.4142
351	Galb1-3GlcNAcb1-2Mana1-6(Galb1-3GlcNAcb1-2Mana1-3)Manb1-4GlcNAcb1-4(Fuca1-6)GlcNAcb-Sp22	218	40.8982	18.7607	369.25	18.7328	5.07319	43.25	7.8475	18.1445	53.75	12.7639	23.7468
352	(6S)GlcNAcb1-3Galb1-4GlcNAcb-Sp0	115	96.7195	84.1039	72	68.6489	95.3456	43.25	7.27438	16.8194	63	58.8161	93.3589
353	KDNa2-3Galb1-4(Fuca1-3)GlcNAc-Sp0	10.25	20.9026	203.927	-22.25	33.6291	-151.142	33.25	17.9327	53.9331	19.25	9.97914	51.8397
354	KDNa2-6Galb1-4GlcNAc-Sp0	55.75	37.0799	66.511	-15.25	38.2568	-250.864	32.5	6.95222	21.3914	27	10.2956	38.132
355	KDNa2-3Galb1-4Glc-Sp0	61.5	25.0932	40.8019	10.75	37.5355	349.168	32	11.8322	36.9755	18	7.16473	39.804
356	KDNa2-3Galb1-3GalNAca-Sp14	56.5	38.8973	68.8448	18.25	29.6465	162.447	59.25	14.5459	24.55	22.5	12.7932	56.8588
357	Fuca1-2Galb1-3GlcNAcb1-2Mana1-6(Fuca1-2Galb1-3GlcNAcb1-2Mana1-3)Manb1-4GlcNAcb1-4GlcNAcb-Sp20	856.75	28.1114	3.28117	1279.75	168.453	13.1629	89.75	8.05709	8.97726	20.25	6.23832	30.8065
358	Fuca1-2Galb1-4GlcNAcb1-2Mana1-6(Fuca1-2Galb1-4GlcNAcb1-2Mana1-3)Manb1-4GlcNAcb1-4GlcNAcb-Sp20	453	85.4595	18.8652	2302.25	339.091	14.7287	86.25	8.26136	9.57838	34.5	4.20317	12.1831
359	Fuca1-2Galb1-4(Fuca1-3)GlcNAcb1-2Mana1-6(Fuca1-2Galb1-4(Fuca1-3)GlcNAcb1-2Mana1-3)Manb1-4GlcNAcb1-4GlcNAb-Sp20	266.25	65.7692	24.702	533.25	112.126	21.0269	107.5	9.98332	9.28681	65.5	32.2335	49.2115
360	Gala1-3Galb1-4GlcNAcb1-2Mana1-6(Gala1-3Galb1-4GlcNAcb1-2Mana1-3)Manb1-4GlcNAcb1-4GlcNAcb-Sp20	69.75	11.0868	15.895	69	25.3377	36.7213	47	11.1056	23.6288	50.5	19.1224	37.8662
361	Galb1-4GlcNAcb1-2Mana1-6(Mana1-3)Manb1-4GlcNAcb1-4GlcNAcb-Sp12	165.75	38.819	23.4202	103	11.1654	10.8402	23.75	6.80074	28.6347	118.25	23.2146	19.6318
362	Fuca1-4(Galb1-3)GlcNAcb1-2Mana1-6(Fuca1-4(Galb1-3)GlcNAcb1-2Mana1-3)Manb1-4GlcNAcb1-4(Fuca1-6)GlcNAcb-Sp22	3236.75	830.376	25.6546	5680.5	1220.22	21.4809	153.75	54.7867	35.6336	55	11.7473	21.3588
363	Neu5Aca2-6GlcNAcb1-4GlcNAc-Sp21	40	16.0416	40.104	24.5	21.0634	85.973	37	8.67948	23.458	36.25	5.56028	15.3387
364	Neu5Aca2-6GlcNAcb1-4GlcNAcb1-4GlcNAc-Sp21	0.5	14.6629	2932.58	-37	13.4907	-36.4615	59	36.4326	61.7501	12.5	1.29099	10.328
365	Galb1-4(Fuca1-3)GlcNAcb1-6(Fuca1-2Galb1-4GlcNAcb1-3)Galb1-4Glc-Sp21	48	8.12404	16.9251	-15	11.8603	-79.0687	39.75	12.0104	30.2149	40	4.69042	11.726
366	Galb1-4GlcNAcb1-2Mana1-6(Galb1-4GlcNAcb1-4(Galb1-4GlcNAcb1-2)Mana1-3)Manb1-4GlcNAcb1-4GlcNAc-Sp21	93	15.4488	16.6117	20.75	37.0978	178.785	47.75	4.272	8.9466	45.75	6.23832	13.6357
367	GalNAca1-3(Fuca1-2)Galb1-4GlcNAcb1-2Mana1-6(GalNAca1-3(Fuca1-2)Galb1-4GlcNAcb1-2Mana1-3)Manb1-4GlcNAcb1-4GlcNAcb-Sp20	238.25	32.5205	13.6497	178.75	35.9386	20.1055	87.25	56.929	65.2482	57.5	14.5717	25.342
368	Gala1-3(Fuca1-2)Galb1-4GlcNAcb1-2Mana1-6(Gala1-3(Fuca1-2)Galb1-4GlcNAcb1-2Mana1-3)Manb1-4GlcNAcb1-4GlcNAcb-Sp20	255.5	21.641	8.47006	458.5	51.862	11.3112	74	15.0997	20.405	50.25	16.3172	32.472
369	Gala1-3Galb1-4(Fuca1-3)GlcNAcb1-2Mana1-6(Gala1-3Galb1-4(Fuca1-3)GlcNAcb1-2Mana1-3)Manb1-4GlcNAcb1-4GlcNAcb-Sp20	246.5	244.154	99.0481	125.75	39.3901	31.3242	63	28.2489	44.8395	217.75	177.233	81.3929
370	GalNAca1-3(Fuca1-2)Galb1-3GlcNAcb1-2Mana1-6(GalNAca1-3(Fuca1-2)Galb1-3GlcNAcb1-2Mana1-3)Manb1-4GlcNAcb1-4GlcNAcb-Sp20	108.5	12.5033	11.5238	564.75	66.8948	11.845	45.75	8.18026	17.8804	26.75	9.87843	36.9287
371	Fuca1-4(Fuca1-2Galb1-3)GlcNAcb1-2Mana1-3(Fuca1-4(Fuca1-2Galb1-3)GlcNAcb1-2Mana1-3)Manb1-4GlcNAcb1-4GlcNAcb-Sp19	148.5	68.8598	46.3702	632.75	102.158	16.1451	63	14.8099	23.5078	101	112.217	111.106
372	Neu5Aca2-3Galb1-4GlcNAcb1-3GalNAc-Sp14	125	43.5048	34.8038	82.5	48.6244	58.9387	12.75	3.59398	28.1881	183	207.793	113.548
373	Neu5Aca2-6Galb1-4GlcNAcb1-3GalNAc-Sp14	57.25	28.5467	49.8633	104.75	26.336	25.1417	17.25	1.25831	7.29453	38.75	13.8894	35.8437
374	Neu5Aca2-3Galb1-4(Fuca1-3)GlcNAcb1-3GalNAca-Sp14	176.75	37.0889	20.9838	248.25	45.478	18.3194	148.25	16.5	11.1298	135.75	22.0511	16.2439
375	GalNAcb1-4GlcNAcb1-2Mana1-6(GalNAcb1-4GlcNAcb1-2Mana1-3)Manb1-4GlcNAcb1-4GlcNAc-Sp12	59.25	20.4349	34.4892	60	22.2561	37.0935	73.25	18.7861	25.6465	53	14.4453	27.2553
376	Galb1-3GalNAca1-3(Fuca1-2)Galb1-4Glc-Sp0	25	12.8841	51.5364	41.25	21.9298	53.1632	14.5	5.06623	34.9395	22.5	6.95222	30.8987
377	Galb1-3GalNAca1-3(Fuca1-2)Galb1-4GlcNAc-Sp0	61.25	15.9034	25.9647	48.25	48.7263	100.987	22.75	2.06155	9.06177	41.75	9.70824	23.2533
378	Galb1-3GlcNAcb1-3Galb1-4GlcNAcb1-6(Galb1-3GlcNAcb1-3)Galb1-4Glcb-Sp0	34.5	4.20317	12.1831	0.75	2.62996	350.661	28.5	11.2694	39.5419	39	8.60233	22.0572
379	Galb1-4(Fuca1-3)GlcNAcb1-6(Galb1-3GlcNAcb1-3)Galb1-4Glc-Sp21	47.25	16.1323	34.1424	-31.25	28.9295	-92.5744	28.5	4.43471	15.5604	28.75	6.29153	21.8836
380	Galb1-4GlcNAcb1-6(Fuca1-4(Fuca1-2Galb1-3)GlcNAcb1-3)Galb1-4Glc-Sp21	52	22.7889	43.8248	55.75	16.0909	28.8626	47.5	12.5831	26.4906	34.5	14.2009	41.1621
381	Galb1-4(Fuca1-3)GlcNAcb1-6(Fuca1-4(Fuca1-2Galb1-3)GlcNAcb1-3)Galb1-4Glc-Sp21	38.75	34.8843	90.0241	54.25	15.9452	29.3921	36.75	5.058	13.7633	21.75	13.5984	62.5214
382	Galb1-3GlcNAcb1-3Galb1-4(Fuca1-3)GlcNAcb1-6(Galb1-3GlcNAcb1-3)Galb1-4Glc-Sp21	21.5	4.50925	20.9733	28.5	13.3791	46.9442	36.5	6.02771	16.5143	22	12.1929	55.4222
383	Galb1-4GlcNAcb1-6(Galb1-4GlcNAcb1-2)Mana1-6(Galb1-4GlcNAcb1-4(Galb1-4GlcNAcb1-2)Mana1-3)Manb1-4GlcNAcb1-4GlcNAcb-Sp21	34.75	8.26136	23.7737	60.25	8.88351	14.7444	42	8.0829	19.245	49.25	22.8819	46.4608
384	GlcNAcb1-2Mana1-6(GlcNAcb1-4(GlcNAcb1-2)Mana1-3)Manb1-4GlcNAcb1-4GlcNAc-Sp21	92.5	58.6316	63.3855	42	16.7929	39.983	32.5	5.06623	15.5884	52.75	27.633	52.3849
385	Fuca1-2Galb1-3GalNAca1-3(Fuca1-2)Galb1-4Glcb-Sp0	83.5	15.0886	18.0702	64.5	14.5717	22.5917	17.25	6.07591	35.2227	33.5	7.23418	21.5946
386	Fuca1-2Galb1-3GalNAca1-3(Fuca1-2)Galb1-4GlcNAcb-Sp0	114.5	17.253	15.0681	91.25	13.1498	14.4107	15.75	4.99166	31.6931	57.5	7.4162	12.8977
387	Galb1-3GlcNAcb1-3GalNAca-Sp14	157	106.066	67.558	115.5	48.1006	41.6455	29.25	12.6853	43.3685	57.75	6.84957	11.8607
388	GalNAcb1-4(Neu5Aca2-3)Galb1-4GlcNAcb1-3GalNAca-Sp14	105.5	39.8121	37.7365	72.25	31.9414	44.2095	19.75	2.98608	15.1194	53.5	8.69866	16.2592
389	GalNAca1-3(Fuca1-2)Galb1-3GalNAca1-3(Fuca1-2)Galb1-4GlcNAcb-Sp0	170.5	54.7753	32.1263	31.25	25.0782	80.2503	23.25	5.67891	24.4254	74.75	29.33	39.2375
390	Gala1-3Galb1-3GlcNAcb1-2Mana1-6(Gala1-3Galb1-3GlcNAcb1-2Mana1-3)Manb1-4GlcNAcb1-4GlcNAc-Sp19	105.75	15.6711	14.819	133	27.7248	20.8457	118.5	9.29157	7.84099	49.5	7.14143	14.4271
391	Gala1-3Galb1-3(Fuca1-4)GlcNAcb1-2Mana1-6(Gala1-3Galb1-3(Fuca1-4)GlcNAcb1-2Mana1-3)Manb1-4GlcNAcb1-4GlcNAc-Sp19	2093	248.345	11.8655	4879	1387.48	28.4378	164.25	11.758	7.15859	43.75	15.9661	36.494
392	Neu5Aca2-3Galb1-3GlcNAcb1-2Mana1-6(Neu5Aca2-3Galb1-3GlcNAcb1-2Mana1-3)Manb1-4GlcNAcb1-4GlcNAc-Sp19	121.25	37.7304	31.1179	219.25	15.3921	7.02034	31	4.96655	16.0211	71.25	25.1976	35.365
393	GlcNAcb1-2Mana1-6(Galb1-4GlcNAcb1-2Mana1-3)Manb1-4GlcNAcb1-4GlcNAc-Sp12	36.5	18.3757	50.3444	83.25	14.9304	17.9344	30.25	7.18215	23.7427	32.75	15.3487	46.8663
394	Galb1-4GlcNAcb1-2Mana1-6(GlcNAcb1-2Mana1-3)Manb1-4GlcNAcb1-4GlcNAc-Sp12	91	14.6287	16.0755	119.75	17.5	14.6138	25.5	4.04145	15.8488	56.25	9.91211	17.6215
395	Neu5Aca2-3Galb1-3GlcNAcb1-3GalNAca-Sp14	50.75	14.1274	27.8372	117.25	9.63933	8.22118	38.5	10.247	26.6155	38.5	9.46925	24.5955
396	Fuca1-2Galb1-4GlcNAcb1-3GalNAca-Sp14	151.5	71.1313	46.9514	115.5	6.95222	6.01924	31	14.2361	45.9229	168	98.2073	58.4567
397	Galb1-4(Fuca1-3)GlcNAcb1-3GalNAca-Sp14	75.25	6.29153	8.36084	91.25	10.6262	11.6452	37	3.55903	9.61899	56.25	13.1498	23.3774
398	GalNAca1-3GalNAcb1-3Gala1-4Galb1-4GlcNAcb-Sp0	89.25	31.7004	35.5187	57.5	10.6301	18.4872	20.5	7.50555	36.6125	65	15.384	23.6677
399	Gala1-4Galb1-3GlcNAcb1-2Mana1-6(Gala1-4Galb1-3GlcNAcb1-2Mana1-3)Manb1-4GlcNAcb1-4GlcNAcb-Sp19	203	16.5529	8.15416	916	199.207	21.7475	59.5	13.772	23.1461	40.25	14.2683	35.4491
400	Gala1-4Galb1-4GlcNAcb1-2Mana1-6(Gala1-4Galb1-4GlcNAcb1-2Mana1-3)Manb1-4GlcNAcb1-4GlcNAcb-Sp24	55	12.0277	21.8686	87	49.1121	56.4507	106	35.1094	33.122	53.75	12.0381	22.3965
401	Gala1-3Galb1-4GlcNAcb1-3GalNAca-Sp14	58.75	45.7848	77.9316	91.75	45.9302	50.0602	31.5	5.44671	17.2911	65.25	24.5815	37.6728
402	Galb1-3GlcNAcb1-6Galb1-4GlcNAcb-Sp0	63.25	13.048	20.6292	60.5	8.34666	13.7961	38.75	15.5858	40.2214	49	6.21825	12.6903
403	Galb1-3GlcNAca1-6Galb1-4GlcNAcb-Sp0	50.5	11.1206	22.0209	40.75	18.9978	46.6204	33	9.48683	28.748	77	72.4293	94.064
404	GalNAcb1-3Gala1-6Galb1-4Glcb-Sp8	82.75	20.6135	24.9106	74	33.1361	44.7785	42.75	9.28709	21.7242	50	15.8745	31.749
405	Gala1-3(Fuca1-2)Galb1-4(Fuca1-3)Glcb-Sp21	44.25	8.38153	18.9413	40	9.12871	22.8218	34.75	9.74252	28.036	31.75	7.18215	22.621
406	Galb1-4GlcNAcb1-6(Neu5Aca2-6Galb1-3GlcNAcb1-3)Galb1-4Glc-Sp21	28.5	9.71253	34.0791	54.5	11.8462	21.7362	54.5	13.2288	24.2729	62.5	41.6533	66.6453
407	Galb1-3GalNAcb1-4(Neu5Aca2-8Neu5Aca2-3)Galb1-4Glcb-Sp0	93	11.9722	12.8733	104.75	12.0381	11.4923	78	23.5089	30.1396	84.5	3.87298	4.58341
408	Neu5Aca2-3Galb1-3GalNAcb1-4(Neu5Aca2-8Neu5Aca2-3)Galb1-4Glcb-Sp0	66	7.70281	11.6709	129.25	16.9386	13.1053	61	18.7972	30.815	52	6.58281	12.6592
409	Gala1-3(Fuca1-2)Galb1-4GlcNAcb1-3GalNAca-Sp14	117.75	28.5467	24.2435	92.75	35.2077	37.9598	23.25	9.21502	39.6345	86.75	41.9156	48.3177
410	GalNAca1-3(Fuca1-2)Galb1-4GlcNAcb1-3GalNAca-Sp14	94.75	28.7214	30.3128	108.75	34.1504	31.4027	29.25	9.21502	31.5044	53	6.27163	11.8333
411	GalNAca1-3GalNAcb1-3Gala1-4Galb1-4Glcb-Sp0	117	47.5605	40.65	81.25	29.0675	35.7753	28.25	4.34933	15.3959	67.75	25.8376	38.1367
412	Fuca1-2Galb1-4(Fuca1-3)GlcNAcb1-3GalNAca-Sp14	159.75	40.3103	25.2333	208	63.6501	30.601	101.5	7.32575	7.21749	100.5	20.502	20.4
413	Gala1-3(Fuca1-2)Galb1-4(Fuca1-3)GlcNAcb1-3GalNAc-Sp14	90.5	37.3854	41.3098	59.25	14.7281	24.8575	45.25	13.2508	29.2835	41.5	9.67815	23.3209
414	GalNAca1-3(Fuca1-2)Galb1-4(Fuca1-3)GlcNAcb1-3GalNAc-Sp14	146.25	17.4236	11.9136	106	28.2253	26.6276	75	9.4163	12.5551	60.75	7.97392	13.1258
415	Galb1-4(Fuca1-3)GlcNAcb1-2Mana1-6(Galb1-4(Fuca1-3)GlcNAcb1-2Mana1-3)Manb1-4GlcNAcb1-4(Fuca1-6)GlcNAcb-Sp22	165.5	28.4077	17.1648	147.25	28.0401	19.0425	114.25	5.12348	4.48444	80.75	12.5	15.4799
416	Fuca1-2Galb1-4GlcNAcb1-2Mana1-6(Fuca1-2Galb1-4GlcNAcb1-2Mana1-3)Manb1-4GlcNAcb1-4(Fuca1-6)GlcNAcb-Sp22	596.25	161.793	27.1351	2905.25	606.29	20.8688	93	4.69042	5.04346	48.75	23.1283	47.4426
417	GlcNAcb1-2(GlcNAcb1-6)Mana1-6(GlcNAcb1-2Mana1-3)Manb1-4GlcNAcb1-4GlcNAcb-Sp19	62.25	13.7447	22.0798	146	21.7256	14.8805	64	11.5181	17.997	43.75	7.41058	16.9385
418	Fuca1-2Galb1-3GlcNAcb1-3GalNAc-Sp14	74	32.5986	44.0521	142.75	26.2726	18.4046	35.75	6.84957	19.1596	52.25	5.67891	10.8687
419	Gala1-3(Fuca1-2)Galb1-3GlcNAcb1-3GalNAc-Sp14	59.75	12.842	21.4929	96.25	22.9692	23.8641	31.25	11.3835	36.4271	43.5	16.7432	38.49
420	GalNAca1-3(Fuca1-2)Galb1-3GlcNAcb1-3GalNAc-Sp14	96	42.5127	44.2841	108.75	22.3961	20.5941	49.25	8.53913	17.3383	71.25	35.6593	50.0481
421	Gala1-3Galb1-3GlcNAcb1-3GalNAc-Sp14	64.25	19.0329	29.6231	116.5	20.4858	17.5843	39.75	19.7041	49.57	33	14.2829	43.2814
422	Fuca1-2Galb1-3GlcNAcb1-2Mana1-6(Fuca1-2Galb1-3GlcNAcb1-2Mana1-3)Manb1-4GlcNAcb1-4(Fuca1-6)GlcNAcb-Sp22	743.5	181.164	24.3664	2221.25	211.733	9.53216	65	3.74166	5.7564	36	5.83095	16.1971
423	Gala1-3(Fuca1-2)Galb1-4GlcNAcb1-2Mana1-6(Gala1-3(Fuca1-2)Galb1-4GlcNAcb1-2Mana1-3)Manb1-4GlcNAcb1-4(Fuca1-6)GlcNAcb-Sp22	333.25	92.9422	27.8896	1687.5	398.191	23.5965	54	5.47723	10.143	40.75	11.5578	28.3628
424	Galb1-3GlcNAcb1-6(Galb1-3GlcNAcb1-2)Mana1-6(Galb1-3GlcNAcb1-2Mana1-3)Manb1-4GlcNAcb1-4GlcNAcb-Sp19	467	37.9912	8.13517	1383.75	457.638	33.0723	91.75	14.0564	15.3204	32.75	10.0457	30.674
425	Galb1-4GlcNAcb1-6(Fuca1-2Galb1-3GlcNAcb1-3)Galb1-4Glc-Sp21	35.5	16.5429	46.5996	31.5	26.9629	85.5966	20.25	9.21502	45.5063	29.25	4.57347	15.6358
426	Fuca1-3GlcNAcb1-6(Galb1-4GlcNAcb1-3)Galb1-4Glc-Sp21	58.25	9.91211	17.0165	10.25	17.3853	169.613	37.25	4.78714	12.8514	78	89.8146	115.147
427	GlcNAcb1-2Mana1-6(GlcNAcb1-4)(GlcNAcb1-2Mana1-3)Manb1-4GlcNAcb1-4GlcNAc-Sp21	38	15.8114	41.6089	5.25	40.4753	770.958	31.25	2.06155	6.59697	23.5	4.79583	20.4078
428	GlcNAcb1-2Mana1-6(GlcNAcb1-4)(GlcNAcb1-4(GlcNAcb1-2)Mana1-3)Manb1-4GlcNAcb1-4GlcNAc-Sp21	21.5	11.1206	51.7235	47.75	14.66	30.7016	36	3.55903	9.88618	21.5	4.04145	18.7975
429	GlcNAcb1-6(GlcNAcb1-2)Mana1-6(GlcNAcb1-4)(GlcNAcb1-2Mana1-3)Manb1-4GlcNAcb1-4GlcNAc-Sp21	40.25	2.5	6.21118	45.75	17.8396	38.9936	32	3.16228	9.88212	38.5	10.8781	28.2548
430	GlcNAcb1-6(GlcNAcb1-2)Mana1-6(GlcNAcb1-4)(GlcNAcb1-4(GlcNAcb1-2)Mana1-3)Manb1-4GlcNAcb1-4GlcNAc-Sp21	35.25	11.9826	33.9933	74.5	24.6644	33.1066	30.25	7.63217	25.2303	32.5	8.81287	27.1165
431	Galb1-4GlcNAcb1-2Mana1-6(GlcNAcb1-4)(Galb1-4GlcNAcb1-2Mana1-3)Manb1-4GlcNAcb1-4GlcNAc-Sp21	48.75	16.6007	34.0527	48.25	17.4619	36.1904	40.75	21.9298	53.8155	38.25	10.2429	26.7788
432	Galb1-4GlcNAcb1-2Mana1-6(GlcNAcb1-4)(Galb1-4GlcNAcb1-4(Galb1-4GlcNAcb1-2)Mana1-3)Manb1-4GlcNAcb1-4GlcNAc-Sp21	51.75	18.7328	36.1986	110	38.5314	35.0285	23.25	3.30404	14.2109	38.75	18.3734	47.4153
433	Galb1-4GlcNAcb1-6(Galb1-4GlcNAcb1-2)Mana1-6(GlcNAcb1-4)(Galb1-4GlcNAcb1-2Mana1-3)Manb1-4GlcNAcb1-4GlcNAc-Sp21	41.5	32.1507	77.4715	41.75	4.19325	10.0437	21	2.16025	10.2869	60.75	37.2503	61.3173
434	Galb1-4GlcNAcb1-6(Galb1-4GlcNAcb1-2)Mana1-6(GlcNAcb1-4)(Galb1-4GlcNAcb1-4(Galb1-4GlcNAcb1-2)Mana1-3)Manb1-4GlcNAcb1-4GlcNAc-Sp21	87.25	24.3772	27.9395	83.25	21.3912	25.6951	21.75	7.54431	34.6865	51.5	7	13.5922
435	Galb1-4Galb-Sp10	190	83.4865	43.9403	107	51.672	48.2916	27.75	3.0957	11.1557	172.75	80.3134	46.4911
436	Galb1-6Galb-Sp10	130.75	22.0208	16.8419	136.75	13.4505	9.83585	33	20.5426	62.2504	60	5.59762	9.32936
437	Neu5Aca2-3Galb1-4GlcNAcb1-3Galb-Sp8	61.75	38.9733	63.1146	22.5	14.8885	66.171	24.75	6.39661	25.8449	17.25	8.18026	47.4218
438	GalNAcb1-6GalNAcb-Sp8	82.75	19.1725	23.1691	40.75	11.8989	29.1997	46.75	11.2361	24.0344	49	15.0333	30.6802
439	(6S)Galb1-3GlcNAcb-Sp0	180.25	71.7188	39.7885	53.75	16.9779	31.5868	71.5	49.521	69.2602	67.5	35.2657	52.2454
440	(6S)Galb1-3(6S)GlcNAc-Sp0	166.25	68.5243	41.2176	308.25	328.606	106.604	110.75	17.576	15.87	199	198.718	99.8581
441	Fuca1-2Galb1-4 GlcNAcb1-2Mana1-6(Fuca1-2Galb1-4GlcNAcb1-2(Fuca1-2Galb1-4GlcNAcb1-4)Mana1-3)Manb1-4GlcNAcb1-4GlcNAcb-Sp12	3149.5	396.451	12.5878	4948.75	772.143	15.6028	726	79.8791	11.0026	1803.25	206.621	11.4583
442	Fuca1-2Galb1-4(Fuca1-3)GlcNAcb1-2Mana1-6(Fuca1-2Galb1-4(Fuca1-3)GlcNAcb1-4(Fuca1-2Galb1-4(Fuca1-3)GlcNAcb1-2)Mana1-3)Manb1-4GlcNAcb1-4GlcNAcb-Sp12	176.75	14.8633	8.4092	527.5	54.1387	10.2633	105.75	8.46069	8.00066	95	12.5167	13.1754
443	Galb1-4(Fuca1-3)GlcNAcb1-6GalNAc-Sp14	88.75	9.81071	11.0543	89.25	9.53502	10.6835	79.75	24.5136	30.7381	56.25	7.08872	12.6022
444	Galb1-4GlcNAcb1-2Mana-Sp0	146	34.5254	23.6475	176.5	37.1708	21.0599	42.75	18.0808	42.2944	85.25	31.5951	37.0617
445	Fuca1-2Galb1-4GlcNAcb1-6(Fuca1-2Galb1-4GlcNAcb1-3)GalNAc-Sp14	80.5	7.54983	9.37868	106.5	9.11043	8.5544	43.5	7.59386	17.4571	38.5	7.59386	19.7243
446	Gala1-3(Fuca1-2)Galb1-4GlcNAcb1-6(Gala1-3(Fuca1-2)Galb1-4GlcNAcb1-3)GalNAc-Sp14	204.5	28.9194	14.1415	216.75	35.9015	16.5635	35.25	5.56028	15.7738	116.5	13.1783	11.3118
447	GalNAca1-3(Fuca1-2)Galb1-4GlcNAcb1-6(GalNAca1-3(Fuca1-2)Galb1-4GlcNAcb1-3)GalNAc-Sp14	155.5	89.9203	57.8266	340.25	33.3404	9.7988	31	14.9889	48.3512	83.75	39.618	47.305
448	Neu5Aca2-8Neu5Aca2-3Galb1-3GalNAcb1-4(Neu5Aca2-8Neu5Aca2-3)Galb1-4Glcb-Sp0	47.25	2.5	5.29101	37.5	10.7858	28.7621	16	12.7541	79.713	32.25	2.62996	8.1549
449	GalNAcb1-4Galb1-4Glcb-Sp0	37.25	13.9374	37.4157	118	66.1261	56.0391	34.25	15.6498	45.6929	25.75	9.94569	38.624
450	GalNAca1-3(Fuca1-2)Galb1-4GlcNAcb1-2Mana1-6(GalNAca1-3(Fuca1-2)Galb1-4GlcNAcb1-2Mana1-3)Manb1-4GlcNAcb1-4(Fuca1-6)GlcNAcb-Sp22	574	166.895	29.0758	1376.25	114.547	8.32309	86.25	4.03113	4.67377	99.75	13.5984	13.6325
451	Gala1-3(Fuca1-2)Galb1-3GlcNAcb1-2Mana1-6(Gala1-3(Fuca1-2)Galb1-3GlcNAcb1-2Mana1-3)Manb1-4GlcNAcb1-4(Fuca1-6)GlcNAcb-Sp22	978.75	32.5205	3.32266	1540.5	126.186	8.19126	76.75	1.5	1.9544	35.25	2.21736	6.29037
452	Neu5Aca2-6Galb1-4GlcNAcb1-6(Fuca1-2Galb1-3GlcNAcb1-3)Galb1-4Glc-Sp21	35	8.90693	25.4484	57.25	3.20156	5.59225	54.75	4.34933	7.94398	27	8.98146	33.2647
453	GalNAca1-3(Fuca1-2)Galb1-3GlcNAcb1-2Mana1-6(GalNAca1-3(Fuca1-2)Galb1-3GlcNAcb1-2Mana1-3)Manb1-4GlcNAcb1-4(Fuca1-6)GlcNAcb-Sp22	348	24.2625	6.97197	1080	114.184	10.5726	60.75	2.06155	3.3935	39.5	6.245	15.8101
454	Galb1-4GlcNAcb1-6(Galb1-4GlcNAcb1-2)Mana1-6(Galb1-4GlcNAcb1-2Mana1-3)Manb1-4GlcNAcb1-4GlcNAcb-Sp19	78.5	5.32291	6.78077	78	15.6418	20.0536	90	14.1657	15.7397	69.5	10.247	14.7438
455	Neu5Aca2-3Galb1-4GlcNAcb1-2Mana1-6(GlcNAcb1-4)(Neu5Aca2-3Galb1-4GlcNAcb1-2Mana1-3)Manb1-4GlcNAcb1-4GlcNAcb-Sp21	95.25	27.8253	29.213	73.75	24.8512	33.6966	39.5	20.7284	52.477	65.5	21.9773	33.5531
456	Neu5Aca2-3Galb1-4GlcNAcb1-4Mana1-6(GlcNAcb1-4)(Neu5Aca2-3Galb1-4GlcNAcb1-4(Neu5Aca2-3Galb1-4GlcNAcb1-2)Mana1-3)Manb1-4GlcNAcb1-4GlcNAcb-Sp21	99.25	40.3764	40.6815	84	40.2409	47.9059	31.5	15.0886	47.9004	56.25	7.58837	13.4904
457	Neu5Aca2-3Galb1-4GlcNAcb1-6(Neu5Aca2-3Galb1-4GlcNAcb1-2)Mana1-6(GlcNAcb1-4)(Neu5Aca2-3Galb1-4GlcNAcb1-2Mana1-3)Manb1-4GlcNAcb1-4GlcNAcb-Sp21	51.5	17.7106	34.3896	69.25	32.7859	47.3443	33	10.7083	32.4492	50	28.1898	56.3797
458	Neu5Aca2-3Galb1-4GlcNAcb1-6(Neu5Aca2-3Galb1-4GlcNAcb1-2)Mana1-6(GlcNAcb1-4)(Neu5Aca2-3Galb1-4GlcNAcb1-4(Neu5Aca2-3Galb1-4GlcNAcb1-2)Mana1-3)Manb1-4GlcNAcb1-4GlcNAcb-Sp21	35.5	7.18795	20.2478	59.5	49.2443	82.7635	49	16.7332	34.1494	30.25	8.09835	26.7714
459	Neu5Aca2-6Galb1-4GlcNAcb1-2Mana1-6(GlcNAcb1-4)(Neu5Aca2-6Galb1-4GlcNAcb1-2Mana1-3)Manb1-4GlcNAcb1-4GlcNAcb-Sp21	262	88.0341	33.6008	105.75	40.9664	38.739	60	40.5545	67.5908	144	72.4615	50.3205
460	Neu5Aca2-6Galb1-4GlcNAcb1-4Mana1-6(GlcNAcb1-4)(Neu5Aca2-6Galb1-4GlcNAcb1-4(Neu5Aca2-6Galb1-4GlcNAcb1-2)Mana1-3)Manb1-4GlcNAcb1-4GlcNAcb-Sp21	65.25	45.6682	69.9896	76.75	74.4731	97.0334	23.5	12.6623	53.882	21.75	15.13	69.5632
461	Neu5Aca2-6Galb1-4GlcNAcb1-6(Neu5Aca2-6Galb1-4GlcNAcb1-2)Mana1-6(GlcNAcb1-4)(Neu5Aca2-6Galb1-4GlcNAcb1-2Mana1-3)Manb1-4GlcNAcb1-4GlcNAcb-Sp21	67.25	55.3135	82.2506	7.25	15.9452	219.934	40.25	6.65207	16.5269	34.5	25.8263	74.859
462	Neu5Aca2-6Galb1-4GlcNAcb1-6(Neu5Aca2-6Galb1-4GlcNAcb1-2)Mana1-6(GlcNAcb1-4)(Neu5Aca2-6Galb1-4GlcNAcb1-4(Neu5Aca2-6Galb1-4GlcNAcb1-2)Mana1-3)Manb1-4GlcNAcb1-4GlcNAcb-Sp21	120.5	47.613	39.5129	-10.25	17.7271	-172.947	40.5	7.85281	19.3897	46.75	12.9196	27.6356
463	Gala1-3(Fuca1-2)Galb1-3GalNAca-Sp8	155.75	12.1484	7.79993	85.5	22.2486	26.0217	75.5	17.0783	22.6202	79.25	4.64579	5.86219
464	Gala1-3(Fuca1-2)Galb1-3GalNAcb-Sp8	85	94.0248	110.617	61.25	87.3589	142.627	32	0	0	47.25	53.2752	112.752
465	Glca1-6Glca1-6Glca1-6Glcb-Sp10	79	21.276	26.9316	117.5	102.809	87.4969	28.5	16.3809	57.4768	38.5	6.85565	17.8069
466	Glca1-4Glca1-4Glca1-4Glcb-Sp10	21.75	7.32006	33.6555	38.75	15.1079	38.9882	35.25	3.59398	10.1957	10.75	4.5	41.8605
467	Neu5Aca2-3Galb1-4GlcNAcb1-6(Neu5Aca2-3Galb1-4GlcNAcb1-3)GalNAca-Sp14	27.5	20.8247	75.7261	27.5	23.8677	86.7916	10.75	5.90903	54.9677	5.5	6.60808	120.147
468	Fuca1-2Galb1-4(Fuca1-3)GlcNAcb1-2Mana1-6(Fuca1-2Galb1-4(Fuca1-3)GlcNAcb1-2Mana1-3)Manb1-4GlcNAcb1-4(Fuca1-6)GlcNAcb-Sp24	72.25	93.1213	128.888	-2.25	0.957427	-42.5523	-0.5	2.08167	-416.333	46.25	47.2114	102.079
469	Fuca1-2Galb1-3(Fuca1-4)GlcNAcb1-2Mana1-6(Fuca1-2Galb1-3(Fuca1-4)GlcNAcb1-2Mana1-3)Manb1-4GlcNAcb1-4(Fuca1-6)GlcNAcb1-4(Fuca1-6)GlcNAcb-Sp19	958.75	116.637	12.1656	5741.75	239.565	4.17234	147	2.70801	1.84219	76.5	13.4784	17.6188
470	GlcNAcb1-6(GlcNAcb1-2)Mana1-6(GlcNAcb1-2Mana1-3)Manb1-4GlcNAcb1-4(Fuca1-6)GlcNAcb-Sp24	141.75	9.17878	6.47533	471.5	24.96	5.29374	135.75	13.8894	10.2316	73.25	41.2664	56.3364
471	Galb1-3GlcNAcb1-2Mana1-6(GlcNAcb1-4)(Galb1-3GlcNAcb1-2Mana1-3)Manb1-4GlcNAcb1-4GlcNAcb-Sp21	1636.25	632.611	38.6622	4970.5	2323.43	46.7444	133.5	18.8768	14.1399	141	86.6987	61.4884
472	Neu5Aca2-6Galb1-4GlcNAcb1-6(Galb1-3GlcNAcb1-3)Galb1-4Glcb-Sp21	85.25	36.7457	43.1035	110.25	36.3444	32.9655	29.75	12.3119	41.3846	27	7.87401	29.163
473	Neu5Aca2-3Galb1-4GlcNAcb1-2Mana-Sp0	249.25	111.18	44.6057	195.75	67.2774	34.369	100.5	7.32575	7.28931	322.5	435.724	135.108
474	Neu5Aca2-3Galb1-4GlcNAcb1-6GalNAca-Sp14	39.75	39.212	98.6466	150.25	22.7944	15.171	34.5	23.2307	67.3354	63.25	23.1283	36.5664
475	Neu5Aca2-6Galb1-4GlcNAcb1-6GalNAca-Sp14	540	393.964	72.9562	56	31.7595	56.7134	46	9.12871	19.845	55.75	19.8389	35.5855
476	Neu5Aca2-6Galb1-4 GlcNAcb1-6(Neu5Aca2-6Galb1-4GlcNAcb1-3)GalNAca-Sp14	35.75	15.1959	42.5061	26.25	18.4278	70.2011	16	6.21825	38.8641	16.75	6.84957	40.893
477	Neu5Aca2-6Galb1-4GlcNAcb1-2Mana1-6(Neu5Aca2-6Galb1-4GlcNAcb1-2Mana1-3)Manb1-4GlcNAcb1-4(Fuca1-6)GlcNAcb-Sp24	53.25	22.8819	42.9708	-32	10.8628	-33.9462	101.25	6.94622	6.86047	28.5	10.7858	37.8449
478	Neu5Aca2-3Galb1-4GlcNAcb1-2Mana1-6(Neu5Aca2-3Galb1-4GlcNAcb1-2Mana1-3)Manb1-4GlcNAcb1-4(Fuca1-6)GlcNAcb-Sp24	62	40.2741	64.9582	75.75	28.8256	38.0536	99.5	9.03696	9.08237	55	28.9252	52.5913
479	Mana1-6(Mana1-3)Manb1-4GlcNAcb1-4(Fuca1-6)GlcNAcb-Sp19	5721	659.537	11.5283	16625.8	626.393	3.76761	286.25	43.5077	15.1992	105	53.895	51.3285
480	Galb1-4GlcNAcb1-6(Galb1-4GlcNAcb1-2)Mana1-6(Galb1-4GlcNAcb1-2Mana1-3)Manb1-4GlcNAcb1-4(Fuca1-6)GlcNAcb-Sp24	116.75	7.36546	6.30875	228.25	37.7569	16.5419	122	11.1654	9.15199	170.25	85.2892	50.0965
481	Neu5Aca2-3Galb1-3GlcNAcb1-2Mana1-6(GlcNAcb1-4)(Neu5Aca2-3Galb1-3GlcNAcb1-2Mana1-3)Manb1-4GlcNAcb1-4GlcNAc-Sp21	232.75	42.6018	18.3037	752.5	161.182	21.4195	34.5	5.56776	16.1384	55.5	26.0832	46.9968
482	Neu5Aca2-6Galb1-4GlcNAcb1-6(Fuca1-2Galb1-4(Fuca1-3)GlcNAcb1-3)Galb1-4Glc-Sp21	40.25	21.945	54.5218	192.75	9.10586	4.72418	33	8.75595	26.5332	25.5	7.23418	28.3693
483	Galb1-3GlcNAcb1-6GalNAca-Sp14	10.5	15.8008	150.484	12.75	5.12348	40.1841	24.75	3.94757	15.9498	15.25	10.2429	67.1665
484	Gala1-3Galb1-3GlcNAcb1-6GalNAca-Sp14	44.75	64.3603	143.822	3	9.05539	301.846	15.75	2.87228	18.2367	30.25	34.5097	114.082
485	Galb1-3(Fuca1-4)GlcNAcb1-6GalNAca-Sp14	38.75	33.6192	86.7592	31.5	12.3423	39.182	60.75	23.5567	38.7764	56	60.8441	108.65
486	Neu5Aca2-3Galb1-3GlcNAcb1-6GalNAca-Sp14	26.5	3.10913	11.7326	29.25	12.9968	44.4335	17	3.3665	19.803	18.25	4.03113	22.0884
487	(3S)Galb1-3(Fuca1-4)GlcNAcb-Sp0	60.75	28.64	47.144	127	78.8839	62.1133	67	15.5991	23.2823	29.5	16.2993	55.2518
488	Galb1-4(Fuca1-3)GlcNAcb1-6(Neu5Aca2-6(Neu5Aca2-3Galb1-3)GlcNAcb1-3)Galb1-4Glc-Sp21	632.75	104.046	16.4435	662	127.638	19.2806	218.5	16.9017	7.73532	424.5	58.9039	13.8761
489	Fuca1-2Galb1-4GlcNAcb1-6GalNAca-Sp14	98.5	20.7284	21.0441	311.25	55.4219	17.8062	34.25	15.327	44.7503	7.25	4.5	62.069
490	Gala1-3Galb1-4GlcNAcb1-6GalNAca-Sp14	63.5	47.9548	75.5194	59.5	26.5141	44.5616	28.25	5.7373	20.309	61.75	72.4724	117.364
491	Galb1-4(Fuca1-3)GlcNAcb1-2Mana-Sp0	73	24.1247	33.0475	71.5	17.3109	24.211	32.75	12.7115	38.8139	56.25	12.659	22.5049
492	Fuca1-2(6S)Galb1-3GlcNAcb-Sp0	32.75	13.4753	41.1459	59.25	37.4288	63.171	37.75	6.23832	16.5254	31	6.97615	22.5037
493	Gala1-3(Fuca1-2)Galb1-4GlcNAcb1-6GalNAca-Sp14	484.75	136.89	28.2393	151	61.8493	40.9598	40	10.2307	25.5767	43.25	30.5	70.5202
494	Fuca1-2Galb1-4GlcNAcb1-2Mana-Sp0	125.75	63.6835	50.6429	100.25	83.6755	83.4668	28.75	16.3376	56.8264	106.75	55.4459	51.94
495	Fuca1-2Galb1-3(6S)GlcNAcb-Sp0	128.5	46.3213	36.0477	235	18.4932	7.86946	71.25	18.7328	26.2916	32.75	6.23832	19.0483
496	Fuca1-2(6S)Galb1-3(6S)GlcNAcb-Sp0	135.75	12.5	9.2081	175.75	16.7407	9.52527	122.75	6.70199	5.45987	79.5	30.359	38.1874
497	Neu5Aca2-6GalNAcb1-4(6S)GlcNAcb-Sp8	62	18.4932	29.8278	32.5	9.46925	29.1361	24	10.9545	45.6435	26.25	7.932	30.2172
498	GalNAcb1-4(Fuca1-3)(6S)GlcNAcb-Sp8	8.75	26.3486	301.127	-21	17.2047	-81.9269	46.5	3.41565	7.34548	12.75	8.53913	66.9735
499	(3S)GalNAcb1-4(Fuca1-3)GlcNAcb-Sp8	-1.25	8.5	-680	13	11.6905	89.9266	48.5	6.35085	13.0945	5.25	2.36291	45.0078
500	Fuca1-2Galb1-3GlcNAcb1-6(Fuca1-2Galb1-3GlcNAcb1-3)GalNAca-Sp14	44	7.87401	17.8955	38.25	25.8892	67.6841	28	11.1056	39.6627	20	2.94392	14.7196
501	GalNAca1-3(Fuca1-2)Galb1-3GlcNAcb1-6GalNAca-Sp14	27.75	12.1484	43.778	20.25	3.86221	19.0726	20	8.04156	40.2078	18.75	9.56992	51.0396
502	GlcNAcb1-6(GlcNAcb1-2)Mana1-6(GlcNAcb1-4)(GlcNAcb1-4(GlcNAcb1-2)Mana1-3)Manb1-4GlcNAcb1-4(Fuca1-6)GlcNAc-Sp21	16.75	2.98608	17.8273	25.25	8.22091	32.5581	26.25	2.87228	10.942	10.25	1.25831	12.2762
503	Galb1-4GlcNAcb1-6(Galb1-4GlcNAcb1-2)Mana1-6(GlcNAcb1-4)Galb1-4GlcNAcb1-4(Gal b1-4GlcNAcb1-2)Mana1-3)Manb1-4GlcNAcb1-4(Fuca1-6)GlcNAc-Sp21	46.25	30.0375	64.9459	48.25	21.2034	43.9448	28.5	2.51661	8.83022	59.5	53.8424	90.4914
504	Galb1-3GlcNAca1-3Galb1-4GlcNAcb-Sp8	14.5	13.0256	89.8318	25.25	33.4701	132.555	26.25	4.11299	15.6685	23.5	14.1539	60.2294
505	Galb1-3(6S)GlcNAcb-Sp8	29.25	16.2763	55.6453	20	5.47723	27.3861	79.75	28.3593	35.5603	22.25	7.13559	32.0701
506	(6S)(4S)GalNAcb1-4GlcNAc-Sp8	74.5	22.0378	29.581	41.5	6.95222	16.7523	29.5	15.0886	51.1479	38.5	20.0416	52.0562
507	(6S)GalNAcb1-4GlcNAc-Sp8	40.5	12.2338	30.207	16.75	13.6961	81.7678	20.5	9.98332	48.6991	19.5	7.54983	38.7171
508	(3S)GalNAcb1-4(3S)GlcNAc-Sp8	57.75	14.198	24.5853	25.25	5.56028	22.0209	42.5	13.3791	31.4802	32.5	15.3731	47.302
509	GalNAcb1-4(6S)GlcNAc-Sp8	75.5	77.0995	102.119	22	29.8664	135.756	37.75	7.97392	21.123	32	27.2152	85.0475
510	(3S)GalNAcb1-4GlcNAc-Sp8	21.5	5.06623	23.5639	-16.75	16.8201	-100.419	32.75	12.5532	38.3304	12	3.55903	29.6586
511	(4S)GalNAcb-Sp10	36.5	19.74	54.0821	73.25	86.3187	117.841	25.5	10.4722	41.0674	15	8.44591	56.306
512	Galb1-4(6P)GlcNAcb-Sp0	33	17.7951	53.9246	40.25	25.3163	62.8977	23.5	4.50925	19.1883	11.5	7.18795	62.5039
513	(6P)Galb1-4GlcNAcb-SP0	71.5	40.8289	57.1034	38.75	14.2449	36.761	35.75	4.99166	13.9627	45	19.6299	43.622
514	GalNAca1-3(Fuca1-2)Galb1-4GlcNAcb1-6GalNAc-Sp14	141.75	26.4244	18.6416	99.75	7.27438	7.29262	35.75	5.90903	16.5288	68.75	12.7377	18.5276
515	Neu5Aca2-6Galb1-4GlcNAcb1-2Man-Sp0	46.5	20.2731	43.5981	46.5	14.4799	31.1395	24.75	4.42531	17.88	47	21.0238	44.7315
516	Gala1-3Galb1-4GlcNAcb1-2Mana-Sp0	24.25	15.8824	65.4944	21	5.59762	26.6553	19	5.35413	28.1796	16.5	6.85565	41.5494
517	Gala1-3(Fuca1-2)Galb1-4GlcNAcb1-2Mana-Sp0	159.5	15.864	9.94608	63.25	24.0468	38.0187	27.25	12.6062	46.2613	117.5	24.5289	20.8757
518	GalNAca1-3(Fuca1-2)Galb1-4 GlcNAcb1-2Mana-Sp0	18.75	11.1766	59.6086	17.25	14.9304	86.553	18	3.16228	17.5682	12.75	11.0265	86.4822
519	Galb1-3GlcNAcb1-2Mana-Sp0	72	16.8721	23.4334	72.5	25.0932	34.6113	38.75	8.73212	22.5345	55.25	18.7861	34.0019
520	Gala1-3(Fuca1-2)Galb1-3GlcNAcb1-6GalNAc-Sp14	79.5	37.899	47.6717	228.75	35.1414	15.3624	17.25	6.44851	37.3827	71.25	32.8367	46.0866
521	Neu5Aca2-3Galb1-3GlcNAcb1-2Mana-Sp0	23.25	22.3514	96.1349	-7.25	21.5619	-297.406	32.75	2.5	7.63359	39.5	20.6801	52.3547
522	Gala1-3Galb1-3GlcNAcb1-2Mana-Sp0	68.75	25.4738	37.0529	27	10.4243	38.6086	29.75	12.6853	42.6396	21.25	7.932	37.3271
523	GalNAcb1-4GlcNAcb1-2Mana-Sp0	14.5	28.101	193.8	-25	36.4692	-145.877	34.75	7.932	22.8259	17.75	7.67572	43.2435
524	Neu5Aca2-3Galb1-3GalNAcb1-4Galb1-4Glcb-Sp0	183.75	56.2813	30.6293	548	121.147	22.1072	47.75	12.5266	26.2338	61	11.9443	19.5808
525	GlcNAcb1-2 Mana1-6(GlcNAcb1-4)(GlcNAcb1-2Mana1-3)Manb1-4GlcNAcb1-4(Fuca1-6)GlcNAc-Sp21	20.75	11.5866	55.8392	16	8.04156	50.2597	26.75	3.0957	11.5727	32	12.1929	38.1028
526	Galb1-4GlcNAcb1-2 Mana1-6(GlcNAcb1-4)(Galb1-4GlcNAcb1-2Mana1-3)Manb1-4GlcNAcb1-4(Fuca1-6)GlcNAc-Sp21	43.5	14.3411	32.968	20.25	10.6888	52.7841	30	1.63299	5.44331	52.5	33.5311	63.8687
527	Galb1-4GlcNAcb1-2 Mana1-6(Galb1-4GlcNAcb1-4)(Galb1-4GlcNAcb1-2Mana1-3)Manb1-4GlcNAcb1-4(Fuca1-6)GlcNAc-Sp21	53.75	21.1719	39.3896	38	18.9209	49.7918	26.25	4.42531	16.8583	45.75	18.1911	39.762
528	Fuca1-4(Galb1-3)GlcNAcb1-2 Mana-Sp0	167.25	24.033	14.3695	347.25	19.8053	5.70347	133	11.9722	9.00165	96.25	13.6717	14.2044
529	Neu5Aca2-3Galb1-4(Fuca1-3)GlcNAcb1-2Mana-Sp0	80	37.9737	47.4671	33	25.9101	78.5155	21.25	1.70783	8.03682	26.25	9.5	36.1905
530	GlcNAcb1-3Galb1-4GlcNAcb1-6(GlcNAcb1-3)Galb1-4GlcNAc-Sp0	127.75	20.0229	15.6735	303.25	23.1858	7.64579	24	2.70801	11.2834	49.5	8.66025	17.4955
531	GalNAca1-3(Fuca1-2)Galb1-3GalNAcb1-3Gala1-4Galb1-4Glc-Sp21	16.75	11.5	68.6567	-25.75	23.852	-92.629	32.75	6.60177	20.1581	11.75	5.31507	45.2347
532	Gala1-3(Fuca1-2)Galb1-3GalNAcb1-3Gala1-4Galb1-4Glc-Sp21	28.75	10.8128	37.6097	-15.25	7.32006	-48.0004	47.25	13.7931	29.1918	21.25	10.6888	50.3001
533	Galb1-3GalNAcb1-3Gal-Sp21	48.75	9.91211	20.3325	48.25	15.327	31.7658	34.5	5.44671	15.7876	25.25	4.57347	18.1128
534	GlcNAcb1-3Galb1-4GlcNAcb1-2Mana1-6(GlcNAcb1-3Galb1-4GlcNAcb1-2Mana1-3)Manb1-4GlcNAcb1-4GlcNAcb-Sp12	-1	4.39697	-439.697	9	3.55903	39.5447	16.25	11.3248	69.6908	5.75	1.5	26.087
535	GlcNAcb1-3Galb1-4GlcNAcb1-2Mana1-6(GlcNAcb1-3Galb1-4GlcNAcb1-2Mana1-3)Manb1-4GlcNAcb1-4GlcNAcb-Sp25	136.25	16.4595	12.0804	64.5	19.6723	30.4997	71	5.7735	8.13169	17.75	11.0567	62.2911
536	Fuca1-2Galb1-4GlcNAcb1-3Galb1-4GlcNAcb1-2Mana1-6(Fuca1-2Galb1-4GlcNAcb1-3Galb1-4GlcNAcb1-2Mana1-3)Manb1-4GlcNAcb1-4GlcNAcb-Sp24	185.25	41.2826	22.2848	373	61.7792	16.5628	93.5	20.6317	22.066	134.25	33.1901	24.7226
537	GlcNAcb1-3Galb1-4GlcNAcb1-3Galb1-4GlcNAcb1-2Mana1-6(GlcNAcb1-3Galb1-4GlcNAcb1-3Galb1-4GlcNAcb1-2Mana1-3)Manb1-4GlcNAcb1-4GlcNAcb-Sp12	834.75	216.186	25.8983	790	135.152	17.1078	198	19.5107	9.85388	654.25	214.677	32.8127
538	GlcNAcb1-3Galb1-4GlcNAcb1-3Galb1-4GlcNAcb1-2Mana1-6(GlcNAcb1-3Galb1-4GlcNAcb1-3Galb1-4GlcNAcb1-2Mana1-3)Manb1-4GlcNAcb1-4GlcNAcb-Sp25	192	32.9949	17.1849	468.75	33.5298	7.15303	81.75	6.75154	8.25877	70.25	10.0789	14.3471
539	Galb1-4GlcNAcb1-3Galb1-4GlcNAcb1-3Galb1-4GlcNAcb1-2Mana1-6(Galb1-4GlcNAcb1-3Galb1-4GlcNAcb1-3Galb1-4GlcNAcb1-2Mana1-3)Manb1-4GlcNAcb1-4GlcNAcb-Sp12	275.5	53.0189	19.2446	256.25	56.4646	22.035	149	17.6824	11.8674	166.75	34.1211	20.4624
540	Galb1-4GlcNAcb1-3Galb1-4GlcNAcb1-3Galb1-4GlcNAcb1-2Mana1-6(Galb1-4GlcNAcb1-3Galb1-4GlcNAcb1-3Galb1-4GlcNAcb1-2Mana1-3)Manb1-4GlcNAcb1-4GlcNAcb-Sp24	136.25	11.7863	8.65049	351	44.1437	12.5766	101.75	15.3052	15.042	65.75	21.2818	32.3678
541	Galb1-3GlcNAcb1-3Galb1-4GlcNAcb1-2Mana1-6(Galb1-3GlcNAcb1-3Galb1-4GlcNAcb1-2Mana1-3)Manb1-4GlcNAcb1-4GlcNAc-Sp25	334.75	66.2841	19.8011	2708.75	376.525	13.9003	48.5	8.2664	17.0441	18	8.20569	45.5872
542	Neu5Gca2-8Neu5Gca2-3Galb1-4GlcNAc-Sp0	20.25	4.11299	20.311	21	2.58199	12.2952	20.5	6.55744	31.9875	19.75	7.63217	38.6439
543	Neu5Aca2-8Neu5Gca2-3Galb1-4GlcNAc-Sp0	20.5	10.1489	49.5068	24.25	11.9269	49.1829	30	3.4641	11.547	20	5.41603	27.0801
544	Neu5Gca2-8Neu5Aca2-3Galb1-4GlcNAc-Sp0	63.25	25.3821	40.1298	31.75	10.6888	33.6654	31.5	12.7148	40.3645	54.75	19.2246	35.1133
545	Neu5Gca2-8Neu5Gca2-3Galb1-4GlcNAcb1-3Galb1-4GlcNAc-Sp0	42.5	25.4886	59.9731	25.5	16.3401	64.079	24.5	5.91608	24.1473	53.25	34.1309	64.0955
546	Neu5Gca2-8Neu5Gca2-6Galb1-4GlcNAc-Sp0	14	5.59762	39.983	18.75	4.71699	25.1573	26.5	8.5049	32.094	17.5	17.0196	97.2548
547	Neu5Aca2-8Neu5Aca2-3Galb1-4GlcNAc-Sp0	57.25	44.3499	77.4671	22.75	7.8475	34.4945	14	1.41421	10.1015	31.5	13.772	43.7205
548	GlcNAcb1-3Galb1-4GlcNAcb1-6(GlcNAcb1-3Galb1-4GlcNAcb1-2)Mana1-6(GlcNAcb1-3Galb1-4GlcNAcb1-2Man a1-3)Manb1-4GlcNAcb1-4GlcNAc-Sp24	1343.5	281.634	20.9627	2488.5	308.885	12.4125	207	41.8569	20.2207	421	62.7853	14.9134
549	Galb1-4GlcNAcb1-3Galb1-4GlcNAcb1-6(Galb1-4GlcNAcb1-3Galb1-4GlcNAcb1-2)Mana1-6(Galb1-4GlcNAcb1-3Galb1-4GlcNAcb1-2Mana1-3)Mana1-4GlcNAcb1-4GlcNAc-Sp24	391.5	113.121	28.8942	962.75	149.736	15.553	71	24.5628	34.5956	94.75	38.9219	41.0786
550	Gala1-3Galb1-4GlcNAcb1-2Mana1-6(Gala1-3Galb1-4GlcNAcb1-2Mana1-3)Manb1-4GlcNAcb1-4GlcNAc-Sp24	39.25	28.3593	72.253	47.5	34.2783	72.1648	110.75	24.3499	21.9863	34.5	11.0905	32.1465
551	GlcNAcb1-3Galb1-4GlcNAcb1-6(GlcNAcb1-3Galb1-3)GalNAca-Sp14	188.75	18.3371	9.71503	350.25	28.418	8.11364	14.5	3.10913	21.4423	19	16.8721	88.8004
552	GalNAcb1-3GlcNAcb-Sp0	55.25	45.3459	82.074	35	72.4937	207.125	39.5	16.6833	42.2363	25.75	13.6961	53.1888
553	GalNAcb1-4GlcNAcb1-3GalNAcb1-4GlcNAcb-Sp0	63.5	54.2494	85.4322	8.25	60.0132	727.433	11.75	2.5	21.2766	29.25	22.5148	76.9737
554	GlcNAcb1-3Galb1-4GlcNAcb1-3Galb1-4GlcNAcb1-3Galb1-4GlcNAcb1-3Galb1-4GlcNAcb1-2Mana1-6(GlcNAcb1-3Galb1-4GlcNAcb1-3Galb1-4GlcNAcb1-3Galb1-4GlcNAcb1-3Galb1-4GlcNAcb1-2Mana1-3)Manb1-4GlcNAcb1-4GlcNAcb-Sp25	2525.75	287.881	11.3979	1959	504.536	25.7548	473.25	191.747	40.5171	299.25	44.9917	15.0348
555	Galb1-4GlcNAcb1-3Galb1-4GlcNAcb1-3Galb1-4GlcNAcb1-3Galb1-4GlcNAcb1-3Galb1-4GlcNAcb1-2Mana1-6(Galb1-4GlcNAcb1-3Galb1-4GlcNAcb1-3Galb1-4GlcNAcb1-3Galb1-4GlcNAcb1-3Galb1-4GlcNAcb1-2Mana1-3)Manb1-4GlcNAcb1-4GlcNAcb-Sp25	514	256.224	49.849	340.5	273.85	80.4258	52	10.7083	20.5928	29	10.9848	37.8788
556	GlcNAb1-3Galb1-3GalNAc-Sp14	151.75	27.2075	17.9292	126.75	28.2651	22.2999	23	9.48683	41.2471	-2	0.816497	-40.8248
557	Galb1-3GlcNAcb1-6(Galb1-3)GalNAc-Sp14	206	71.5635	34.7396	506.25	111.658	22.056	30	10.2307	34.1022	26.25	25.8892	98.6255
558	Galb1-4GlcNAcb1-3Galb1-4GlcNAcb1-3Galb1-4GlcNAcb1-3Galb1-4GlcNAcb1-3Galb1-4GlcNAcb1-3Galb1-4GlcNAcb1-2Mana1-6(Galb1-4GlcNAcb1-3Galb1-4GlcNAcb1-3Galb1-4GlcNAcb1-3Galb1-4GlcNAcb1-3Galb1-4GlcNAcb1-3Galb1-4GlcNAcb1-2Mana1-3)Manb1-4GlcNAcb1-4GlcNAcb-Sp25	1	8.75595	875.595	4.5	2.38048	52.8995	1	2.16025	216.025	1	4.54606	454.606
559	(3S)GlcAb1-3Galb1-4GlcNAcb1-3Galb1-4Glc-Sp0	27.25	19.3111	70.8662	-16.25	32.2736	-198.607	19.25	9.28709	48.2446	11	13.0384	118.531
560	(3S)GlcAb1-3Galb1-4GlcNAcb1-2Mana-Sp0	37.25	18.482	49.616	37.25	64.5723	173.348	32.25	11.3248	35.1155	17.5	5.32291	30.4166
561	Galb1-3GlcNAcb1-3Galb1-4GlcNAcb1-3Galb1-4GlcNAcb1-6(Galb1-3GlcNAcb1-3Galb1-4GlcNAcb1-3Galb1-4GlcNAb1-2)Mana1-6(Galb1-3GlcNAcb1-3Galb1-4GlcNAcb1-3Galb1-4GlcNAcb1-2Mana1-3)Manb1-4GlcNAcb1-4(Fuca1-6)GlcNAcb-Sp24	9273.25	1365.34	14.7234	22127.2	4565	20.6307	382	80.4363	21.0566	72.25	19.0153	26.3188
562	Galb1-3GlcNAcb1-3Galb1-4GlcNAcb1-6(Galb1-3GlcNAcb1-3Galb1-4GlcNAb1-2)Mana1-6(Galb1-3GlcNAcb1-3Galb1-4GlcNAcb1-2Mana1-3)Manb1-4GlcNAcb1-4(Fuca1-6)GlcNAcb-Sp24	9169.5	2113.89	23.0535	9810	3214.27	32.7653	285.5	82.7426	28.9816	71	13.5401	19.0705
563	Neu5Aca2-8Neu5Aca2-3Galb1-3GalNAcb1-4(Neu5Aca2-3)Galb1-4Glc-Sp21	-23.5	14.6629	-62.3952	-22.75	17.0758	-75.0585	29.25	4.11299	14.0615	5.75	6.65207	115.688
564	GlcNAcb1-3Galb1-4GlcNAcb1-2Mana1-6(GlcNAcb1-3Galb1-4GlcNAcb1-2Mana1-3)Manb1-4GlcNAcb1-4(Fuca1-6)GlcNAcb-Sp24	113	22.701	20.0893	144.75	75.2258	51.9694	33.75	13.5984	40.2916	27.75	3.59398	12.9513
565	Galb1-4GlcNAcb1-3Galb1-4GlcNAcb1-2Mana1-6(Galb1-4GlcNAcb1-3Galb1-4GlcNAcb1-2Mana1-3)Manb1-4GlcNAcb1-4(Fuca1-6)GlcNAcb-Sp24	90	19.1311	21.2568	56.5	30.73	54.3894	81.25	13.8894	17.0947	16.75	12.1209	72.3637
566	GlcNAcb1-3Galb1-4GlcNAcb1-3Galb1-4GlcNAcb1-2Mana1-6(GlcNAcb1-3Galb1-4GlcNAcb1-3Galb1-4GlcNAcb1-2Mana1-3)Manb1-4GlcNAcb1-4(Fuca1-6)GlcNAcb-Sp24	118.5	9.14695	7.71894	8.25	10.5633	128.04	60	5.47723	9.12871	22	10.2307	46.5031
567	Galb1-4GlcNAcb1-3Galb1-4GlcNAcb1-3Galb1-4GlcNAcb1-2Mana1-6(Galb1-4GlcNAcb1-3Galb1-4GlcNAcb1-3Galb1-4GlcNAcb1-2Mana1-3)Manb1-4GlcNAcb1-4(Fuca1-6)GlcNAcb-Sp24	4199.25	831.139	19.7926	2068.25	592.507	28.6478	706.5	333.091	47.1466	373	68.7023	18.4188
568	GlcNAcb1-3Galb1-4GlcNAcb1-3Galb1-4GlcNAcb1-3Galb1-4GlcNAcb1-2Mana1-6(GlcNAcb1-3Galb1-4GlcNAcb1-3Galb1-4GlcNAcb1-3Galb1-4GlcNAcb1-2Mana1-3)Manb1-4GlcNAcb1-4(Fuca1-6)GlcNAcb-Sp24	2154.25	779.078	36.1647	1383.25	598.273	43.2512	577.75	150.785	26.0987	329.75	81.0653	24.5839
569	Galb1-4GlcNAcb1-3Galb1-4GlcNAcb1-3Galb1-4GlcNAcb1-3Galb1-4GlcNAcb1-2Mana1-6(Galb1-4GlcNAcb1-3Galb1-4GlcNAcb1-3Galb1-4GlcNAcb1-3Galb1-4GlcNAcb1-2Mana1-3)Manb1-4GlcNAcb1-4(Fuca1-6)GlcNAcb-Sp24	2118	90.9212	4.29279	1803.75	248.276	13.7644	507.75	157.39	30.9975	270.5	38.8201	14.3512
570	GlcNAcb1-3Galb1-4GlcNAcb1-3Galb1-4GlcNAcb1-3Galb1-4GlcNAcb1-3Galb1-4GlcNAcb1-2Mana1-6(GlcNAcb1-3Galb1-4GlcNAcb1-3Galb1-4GlcNAcb1-3Galb1-4GlcNAcb1-3Galb1-4GlcNAcb1-2Mana1-3)Manb1-4GlcNAcb1-4(Fuca1-6)GlcNAcb-Sp19	2120	89.7589	4.23391	1145.25	236.649	20.6636	458.5	80.5419	17.5664	298.25	112.911	37.8579
571	Galb1-4GlcNAcb1-3Galb1-4GlcNAcb1-3Galb1-4GlcNAcb1-3Galb1-4GlcNAcb1-3Galb1-4GlcNAcb1-2Mana1-6(Galb1-4GlcNAcb1-3Galb1-4GlcNAcb1-3Galb1-4GlcNAcb1-3Galb1-4GlcNAcb1-3Galb1-4GlcNAcb1-2Mana1-3)Manb1-4GlcNAcb1-4(Fuca1-6)GlcNAcb-Sp19	2886.75	554.818	19.2195	1489	114.528	7.69161	552.75	160.151	28.9734	373.25	44.9546	12.0441
572	Galb1-4GlcNAcb1-3Galb1-4GlcNAcb1-6(Galb1-4GlcNAcb1-3Galb1-4GlcNAb1-2)Mana1-6(Galb1-4GlcNAcb1-3Galb1-4GlcNAcb1-2Mana1-3)Manb1-4GlcNAcb1-4(Fuca1-6)GlcNAcb-Sp24	651	71.6612	11.0079	672	62.711	9.33199	790.25	166.794	21.1065	282.75	41.844	14.7989
573	GlcNAcb1-3Galb1-4GlcNAcb1-3Galb1-4GlcNAcb1-6(GlcNAcb1-3Galb1-4GlcNAcb1-3Galb1-4GlcNAb1-2)Mana1-6(GlcNAcb1-3Galb1-4GlcNAcb1-3Galb1-4GlcNAcb1-2Mana1-3)Manb1-4GlcNAcb1-4(Fuca1-6)GlcNAcb-Sp24	4131.25	773.23	18.7166	1425.25	343.04	24.0687	959	260.741	27.1889	693.5	48.966	7.0607
574	Galb1-4GlcNAcb1-3Galb1-4GlcNAcb1-3Galb1-4GlcNAcb1-6(Galb1-4GlcNAcb1-3Galb1-4GlcNAcb1-3Galb1-4GlcNAb1-2)Mana1-6(Galb1-4GlcNAcb1-3Galb1-4GlcNAcb1-3Galb1-4GlcNAcb1-2Mana1-3)Manb1-4GlcNAcb1-4(Fuca1-6)GlcNAcb-Sp24	552	30.0444	5.44283	504.5	27.8867	5.52759	261.5	75.3237	28.8045	150	30.1883	20.1255
575	GlcNAcb1-3Galb1-4GlcNAcb1-3Galb1-4GlcNAcb1-3Galb1-4GlcNAcb1-6(GlcNAcb1-3Galb1-4GlcNAcb1-3Galb1-4GlcNAcb1-3Galb1-4GlcNAb1-2)Mana1-6(GlcNAcb1-3Galb1-4GlcNAcb1-3Galb1-4GlcNAcb1-3Galb1-4GlcNAcb1-2Mana1-3)Manb1-4GlcNAcb1-4(Fuca1-6)GlcNAcb-Sp24	2655	247.591	9.32546	1251.25	250.642	20.0314	1070.75	185.656	17.3389	428.5	37.8197	8.82608
576	Galb1-4GlcNAcb1-3Galb1-4GlcNAcb1-3Galb1-4GlcNAcb1-3Galb1-4GlcNAcb1-6(Galb1-4GlcNAcb1-3Galb1-4GlcNAcb1-3Galb1-4GlcNAcb1-3Galb1-4GlcNAb1-2)Mana1-6(Galb1-4GlcNAcb1-3Galb1-4GlcNAcb1-3Galb1-4GlcNAcb1-3Galb1-4GlcNAcb1-2Mana1-3)Manb1-4GlcNAcb1-4(Fuca1-6)GlcNAcb-Sp24	4976.5	345.615	6.94494	2234.25	1209.72	54.1443	915	369.403	40.3719	394	18.4572	4.68456
577	GlcNAcb1-3Galb1-4GlcNAcb1-3Galb1-4GlcNAcb1-3Galb1-4GlcNAcb1-3Galb1-4GlcNAcb1-6(GlcNAcb1-3Galb1-4GlcNAcb1-3Galb1-4GlcNAcb1-3Galb1-4GlcNAcb1-3Galb1-4GlcNAb1-2)Mana1-6(GlcNAcb1-3Galb1-4GlcNAcb1-3Galb1-4GlcNAcb1-3Galb1-4GlcNAcb1-3Galb1-4GlcNAcb1-2Mana1-3)Manb1-4GlcNAcb1-4(Fuca1-6)GlcNAcb-Sp24	3591.5	909.909	25.3351	965.75	234.551	24.2869	1277.5	228.87	17.9155	330.5	58.4494	17.6851
578	Galb1-4GlcNAcb1-3Galb1-4GlcNAcb1-3Galb1-4GlcNAcb1-3Galb1-4GlcNAcb1-3Galb1-4GlcNAcb1-6(Galb1-4GlcNAcb1-3Galb1-4GlcNAcb1-3Galb1-4GlcNAcb1-3Galb1-4GlcNAcb1-3Galb1-4GlcNAb1-2)Mana1-6(Galb1-4GlcNAcb1-3Galb1-4GlcNAcb1-3Galb1-4GlcNAcb1-3Galb1-4GlcNAcb1-3Galb1-4GlcNAcb1-2Mana1-3)Manb1-4GlcNAcb1-4(Fuca1-6)GlcNAcb-Sp24	3765.5	485.685	12.8983	1132.5	94.4122	8.33662	587.25	108.417	18.4618	427.75	34.2381	8.00424
579	Galb1-4GlcNAcb1-3Galb1-4GlcNAcb1-3GalNAca-Sp14	39.25	23.9913	61.1244	57	39.5559	69.3963	17.25	4.11299	23.8434	39.5	21.4554	54.3174
580	Galb1-4GlcNAcb1-3Galb1-4GlcNAcb1-6(Galb1-3)GalNAca-Sp14	84.75	41.9235	49.4673	86.75	12.659	14.5925	33.75	4.03113	11.9441	70.25	28.1824	40.1174
581	Galb1-4GlcNAcb1-3Galb1-4GlcNAcb1-6(Galb1-4GlcNAcb1-3Galb1-4GlcNAcb1-3)GalNAca-Sp14	151.5	18.3394	12.1052	154.5	34.8951	22.5858	79.75	21.9754	27.5553	164.5	76.8657	46.7269
582	Neu5Aca2-3Galb1-4GlcNAcb1-3Galb1-4GlcNAcb1-3GalNAca-Sp14	-6.5	8.58293	-132.045	31.75	41.9474	132.118	9.25	6.70199	72.4539	1	5.71548	571.548
583	GlcNAcb1-3Galb1-4GlcNAcb1-3GalNAca-Sp14	-12.75	15.5858	-122.241	-1.75	10.6575	-609.003	-0.5	5.50757	-1101.51	-5.5	10.4083	-189.242
584	GlcNAcb1-3Galb1-4GlcNAcb1-6(Galb1-3)GalNAca-Sp14	26	23.1084	88.8786	-7	47.0815	-672.593	9	4.16333	46.2592	17.75	17.9141	100.925
585	GlcNAcb1-3Galb1-4GlcNAcb1-6(GlcNAcb1-3Galb1-4GlcNAcb1-3)GalNAca-Sp14	4.75	27.8373	586.049	-0.25	21.8842	-8753.67	15	26.5204	176.803	-5	19.3046	-386.092
586	Neu5Aca2-3Galb1-4GlcNAcb1-3Galb1-4GlcNAcb1-6(Neu5Aca2-3Galb1-4GlcNAcb1-3Galb1-4GlcNAcb1-3)GalNAca-Sp14	8.75	8.53913	97.59	5.25	20.7906	396.012	10	4	40	0.75	3.5	466.667
587	Neu5Aca2-6Galb1-4GlcNAcb1-3Galb1-4GlcNAcb1-3GalNAca-Sp14	24.5	63.5689	259.465	-12.5	26.2107	-209.685	21.75	12.9454	59.5191	10.5	17.9165	170.633
588	GlcNAcb1-3Galb1-4GlcNAcb1-3Galb1-4GlcNAcb1-3GalNAca-Sp14	40	44.6692	111.673	32.75	24.2813	74.1415	16.75	2.87228	17.1479	30	21.8021	72.6738
589	Galb1-4GlcNAcb1-3Galb1-3GalNAca-Sp14	61.5	125.649	204.307	-16.25	3.30404	-20.3325	15	6.0553	40.3687	45.5	50.8495	111.757
590	Neu5Aca2-3Galb1-4GlcNAcb1-3Galb1-4GlcNAcb1-6(Galb1-3)GalNAca-Sp14	-13.25	4.03113	-30.4236	-38.25	23.5425	-61.5491	14.5	5.19615	35.8355	-3.25	6.80074	-209.253
591	Neu5Aca2-6Galb1-4GlcNAcb1-3Galb1-4GlcNAcb1-6(Galb1-3)GalNAca-Sp14	5350.75	381.998	7.13914	1490.5	92.2334	6.18808	1260	200.057	15.8775	576.25	95.0206	16.4895
592	Neu5Aca2-6Galb1-4GlcNAcb1-6(Galb1-3)GalNAca-Sp14	8.75	8.95824	102.38	-15.5	20.5345	-132.481	17	4.08248	24.0146	5.75	3.59398	62.5039
593	Neu5Aca2-3Galb1-4GlcNAcb1-3Galb1-4GlcNAcb1-2Mana1-6(Neu5Aca2-3Galb1-4GlcNAcb1-3Galb1-4GlcNAcb1-2Mana1-3)Manb1-4GlcNAcb1-4GlcNAcb-Sp12	1162.25	98.6758	8.49007	954.25	39.9114	4.18248	250	45.8766	18.3507	602.25	85.0779	14.1267
594	GlcNAcb1-6(Neu5Aca2-3Galb1-3)GalNAca-Sp14	12.75	6.18466	48.5071	41.25	19.2072	46.5629	10.5	3.51188	33.4465	26.25	21.1562	80.5949
595	Neu5Aca2-6Galb1-4GlcNAcb1-3Galb1-4GlcNAcb1-6(Neu5Aca2-6Galb1-4GlcNAcb1-3Galb1-4GlcNAcb1-3)GalNAca-Sp14	63	38.0526	60.4009	65.75	58.5626	89.0687	43	15.5349	36.1277	43.25	25.7472	59.531
596	Neu5Aca2-6Galb1-4GlcNAcb1-3Galb1-4GlcNAcb1-3Galb1-4GlcNAcb1-2Mana1-6(Neu5Aca2-6Galb1-4GlcNAcb1-3Galb1-4GlcNAcb1-3Galb1-4GlcNAcb1-2Mana1-3)Manb1-4GlcNAcb1-4GlcNAcb-Sp12	592.25	29.8035	5.03225	294	65.3401	22.2245	220	26.3692	11.986	270.25	31.3089	11.5852
597	Neu5Aca2-3Galb1-4GlcNAcb1-3Galb1-4GlcNAcb1-3Galb1-4GlcNAcb1-2Mana1-6(Neu5Aca2-3Galb1-4GlcNAcb1-3Galb1-4GlcNAcb1-3Galb1-4GlcNAcb1-2Mana1-3)Manb1-4GlcNAcb1-4GlcNAcb-Sp12	750	42.4185	5.65581	557	49.2544	8.84281	451	66.3877	14.7201	382.75	28.5	7.44611
598	Neu5Aca2-6Galb1-4GlcNAcb1-3Galb1-4GlcNAcb1-2Mana1-6(Neu5Aca2-6Galb1-4GlcNAcb1-3Galb1-4GlcNAcb1-2Mana1-3)Manb1-4GlcNAcb1-4GlcNAcb-Sp12	3574	331.354	9.27123	2175	334.099	15.3609	764.75	52.8102	6.90555	372.25	15.756	4.23263
599	GlcNAcb1-3Fuca-Sp21	17.25	8.22091	47.6574	13.25	12.7115	95.9362	15.5	4.04145	26.0739	31.75	50.8683	160.215
600	Galb1-3GalNAcb1-4(Neu5Aca2-8Neu5Aca2-8Neu5Aca2-3)Galb1-4Glcb-Sp21	8.75	4.5	51.4286	23.25	23.4005	100.647	56.75	12.5797	22.167	7.75	2.75379	35.5327

## Sheet: S2 - Oligomannose array
Suppl. Table S2: Oligomannose array probed with MR-Fc_HEK (10 µg/mL), MR-Fc_CHO-WT (15 µg/mL),MR-Fc_Lec2 (15 µg/mL), MR-Fc_CHO-PIR-P3 (15 µg/mL) and detection with goat anti-human IgG Alexa-Fluor 488-conjugated at 5 µg/ml.
#	# based on Gao C. et all 2020	Compound sequence	MR-Fc HEK-WT 10ng/µL			CHO-WT 15ng/µL			CHO Lec2 15ng/µL			CHO PIR-P3 15ng/µL
			RFU	ST DEV	%CV	RFU	ST DEV	%CV	RFU	ST DEV	%CV	RFU	ST DEV	%CV
1	21	Mana1-6(Mana1-3)Man-AEAB	601	55.7913	9.28307	1305.5	53.4945	4.09763	117	4.39697	3.75809	83.5	2.08167	2.49301
2	24	Mana1-6(Mana1-3)Manb1-4GlcNAc-AEAB	1173.5	117.591	10.0205	2183.25	20.4022	0.934488	109.75	15.9452	14.5287	80.5	6.35085	7.88926
3	25	Mana1-6(Mana1-3)Manb1-4GlcNAcb1-4GlcNAc-AEAB	2964.75	148.048	4.99361	2843	50.9771	1.79307	347	176.784	50.9465	279	73.788	26.4473
4	26	Mana1-6(Mana1-3)Mana1-6Man-AEAB	2430	69.0362	2.841	1954.25	79.9641	4.0918	89.5	17.6352	19.7041	62.25	9.60469	15.4292
5	28	Mana1-6(Mana1-3)Mana1-6Manb1-4GlcNAcb1-4GlcNAc-AEAB	7591.5	376.404	4.95824	7452.25	328.558	4.40884	420.25	22.2767	5.30081	112	2	1.78571
6	80	Mana1-6(Mana1-3)Manb1-4GlcNAcb1-4GlcNAcb-Asn	9678.5	479.376	4.953	7969.75	544.518	6.83231	101.5	12.7932	12.6042	1.75	0.957427	54.7101
7	68	Mana1-6(Mana1-3)Mana1-6(Mana1-3)Man-AEAB	1301	205.072	15.7627	817.75	65.0609	7.95608	138.75	15.0859	10.8727	78.75	13.099	16.6336
8	81	Mana1-6(Mana1-3)Mana1-6(Mana1-3)Manb1-4GlcNAcb1-4GlcNAc-AEAB	5104.25	246.546	4.83021	7126.25	354.827	4.97916	200	15.5349	7.76745	4.25	3.5	82.3529
9	3	Mana1-2Mana1-6Man-AEAB	377.25	25.8247	6.84552	2125	2352.58	110.71	84.75	58.5171	69.0467	79.75	6.34429	7.95522
10	29	Mana1-2Mana1-6(Mana1-3)Man-AEAB	1011.75	147.353	14.5642	1216	89.6363	7.37141	124.75	13.6229	10.9202	74.75	2.75379	3.68399
11	35	Mana1-2Mana1-6(Mana1-3)Mana1-6Man-AEAB	2879.25	99.9612	3.47178	2190	204.358	9.33139	182.75	18.5719	10.1625	92.25	15.1079	16.3772
12	36	Mana1-2Mana1-6(Mana1-3)Mana1-6Manb1-4GlcNAc-AEAB	3365	334.561	9.94239	4146.5	256.666	6.18995	256.25	11.4419	4.46512	114	3.55903	3.12195
13	11	Mana1-6Manb1-4GlcNAc-AEAB	14	2.16025	15.4303	239.25	22.9547	9.59443	68.5	10.6615	15.5642	58.75	6.55108	11.1508
14	17	Mana1-6Manb1-4GlcNAcb1-4GlcNAc-AEAB	5070.75	636.779	12.5579	3710.75	149.46	4.02775	232.75	24.3909	10.4794	148	32.8329	22.1844
15	5	Mana1-6Mana1-6Man-AEAB	265.75	4.5	1.69332	311.25	20.3695	6.54442	72.25	4.57347	6.33007	64.25	7.22842	11.2505
16	13	Mana1-6Mana1-6Manb1-4GlcNAc-AEAB	63	4.54606	7.21597	138.5	10.1489	7.32772	152	8.12404	5.34476	140.5	27.6948	19.7116
17	31	Mana1-6Mana1-6(Mana1-3)Man-AEAB	7159.75	514.082	7.18017	10339.8	254.521	2.46158	364.75	50.6911	13.8975	84.25	3.40343	4.03968
18	34	Mana1-6Mana1-6(Mana1-3)Manb1-4GlcNAc-AEAB	4618.5	52.6276	1.1395	5370	269.722	5.02276	320.5	8.1035	2.52839	151.75	7.41058	4.88341
19	9	Mana1-2Mana1-6Mana1-6Man-AEAB	619.25	62.5533	10.1015	507	19.2354	3.79396	115.75	15.7136	13.5754	73.75	6.18466	8.38598
20	14	Mana1-2Mana1-6Mana1-6Manb1-4GlcNAc-AEAB	1181.25	101.618	8.6026	1748.25	112.716	6.44737	166.75	7.27438	4.36245	133.75	10.9354	8.17601
21	20	Mana1-2Mana1-6Mana1-6Manb1-4GlcNAcb1-4GlcNAc-AEAB	4565.75	195.691	4.28606	5283	245.624	4.64934	324.75	9.5	2.92533	120.5	18.2665	15.159
22	50	Mana1-2Mana1-6Mana1-6(Mana1-3)Man-AEAB	14807.8	1305.52	8.81648	16371.8	1015.62	6.2035	769.25	45.1248	5.86608	130.25	15.9661	12.258
23	52	Mana1-2Mana1-6Mana1-6(Mana1-3)Manb1-4GlcNAc-AEAB	10044.2	278.018	2.76794	10787	209.109	1.93853	712.25	40.8687	5.73797	210.75	7.5	3.55872
24	10	Mana1-3Manb1-4GlcNAc-AEAB	305	12.9872	4.25809	338.5	8.42615	2.48926	82.5	6.75771	8.19117	85.5	5.44671	6.37042
25	16	Mana1-3Manb1-4GlcNAcb1-4GlcNAc-AEAB	24.25	1.5	6.18557	26.5	1.29099	4.87168	66	0.816497	1.23712	75	8.90693	11.8759
26	2	Mana1-2Mana1-3Man-AEAB	884.5	280.43	31.7049	532	525.162	98.7147	224.25	47.5491	21.2036	158.5	26.6396	16.8073
27	18	Mana1-2Mana1-3Manb1-4GlcNAcb1-4GlcNAc-AEAB	19.5	0.57735	2.96077	92.5	5.06623	5.477	70	2.58199	3.68856	73.75	2.06155	2.79533
28	37	Mana1-6(Mana1-2Mana1-3)Man-AEAB	351.5	32.2749	9.18204	56.25	2.21736	3.94197	113.75	13.9374	12.2526	84.75	7.63217	9.00551
29	39	Mana1-6(Mana1-2Mana1-3)Mana1-6Man-AEAB	200.75	4.78714	2.38463	209	16.0831	7.69527	67.75	6.18466	9.12865	64	5.09902	7.96722
30	38	Mana1-6(Mana1-2Mana1-3)Manb1-4GlcNAcb1-4GlcNAc-AEAB	200.75	5.7373	2.85794	275.5	6.45497	2.343	81.75	3.30404	4.04164	93.75	4.57347	4.87837
31	19	Mana1-2Mana1-2Mana1-3Manb1-4GlcNAcb1-4GlcNAc-AEAB	302.5	10.7548	3.55532	329.25	1.89297	0.574934	140.25	2.06155	1.46991	146.25	4.85627	3.32052
32	7	Mana1-2Mana1-2Mana1-3Man-AEAB	265.25	9.74252	3.67296	230.25	11.7011	5.08193	99	4.08248	4.12372	85.25	7.45542	8.74536
33	53	Mana1-6(Mana1-2Mana1-2Mana1-3)Man-AEAB	625.75	22.7651	3.63805	605	46.3753	7.66534	90.5	19.3649	21.3977	47.25	3.77492	7.98924
34	54	Mana1-6(Mana1-2Mana1-2Mana1-3)Manb1-4GlcNAc-AEAB	282.25	9.42956	3.34086	366.5	9.60902	2.62183	172.5	29.0459	16.8382	156.75	18.482	11.7907
35	42	Mana1-6Mana1-6(Mana1-2Mana1-3)Man-AEAB	893.25	119.366	13.3631	791.5	38.3362	4.84349	48	35.0714	73.0653	56.5	10.247	18.1362
36	45	Mana1-6Mana1-6(Mana1-2Mana1-3)Manb1-4GlcNAc-AEAB	80	23.7627	29.7034	385.5	189.681	49.204	254.25	64.66	25.4317	296	79.5152	26.8632
37	47	Mana1-6Mana1-6(Mana1-2Mana1-3)Manb1-4GlcNAcb1-4GlcNAc-AEAB	4889	126.241	2.58213	5781.5	265.688	4.59549	267	5.88784	2.20518	103	2.3094	2.24214
38	58	Mana1-6Mana1-6(Mana1-2Mana1-2Mana1-3)Man-AEAB	642.75	45.3606	7.05727	351.75	24.2813	6.90301	153	22.891	14.9615	56	6.16441	11.0079
39	60	Mana1-6Mana1-6(Mana1-2Mana1-2Mana1-3)Manb1-4GlcNAc-AEAB	592	29.9889	5.06569	1101.75	43.1615	3.91754	222.75	10.6888	4.79855	225	4.76095	2.11598
40	62	Mana1-6Mana1-6(Mana1-2Mana1-2Mana1-3)Manb1-4GlcNAcb1-4GlcNAc-AEAB	1626.5	71.6217	4.40342	2858	121.263	4.24293	193.5	8.5049	4.3953	121.25	2.62996	2.16904
41	56	Mana1-2Mana1-6Mana1-6(Mana1-2Mana1-3)Man-AEAB	1872.25	262.652	14.0287	2911.75	306.562	10.5284	232.25	4.78714	2.0612	144.5	4.79583	3.31891
42	64	Mana1-2Mana1-6Mana1-6(Mana1-2Mana1-2Mana1-3)Man-AEAB	5942.75	420.567	7.07698	6732	232.246	3.44987	376.25	20.0229	5.3217	234	4.89898	2.09358
43	66	Mana1-2Mana1-6Mana1-6(Mana1-2Mana1-2Mana1-3)Manb1-4GlcNAcb1-4GlcNAc-AEAB	7178	328.448	4.57576	9273.75	276.034	2.97651	589.25	41.7243	7.08092	172.75	7.18215	4.15754
44	4	Mana1-3Mana1-6Man-AEAB	342.25	203.102	59.343	171.75	12.5797	7.32445	117.75	16.1323	13.7004	81.75	2.21736	2.71236
45	30	Mana1-3Mana1-6(Mana1-3)Man-AEAB	896.5	100.96	11.2616	719.5	95.1578	13.2255	114.75	9.74252	8.49021	88.75	3.40343	3.83485
46	8	Mana1-2Mana1-3Mana1-6Man-AEAB	19.75	2.21736	11.2271	84.5	7.18795	8.50645	83.75	5.058	6.0394	71.5	3.31662	4.63864
47	12	Mana1-3Mana1-6Manb1-4GlcNAc-AEAB	304	354.003	116.448	137.5	18.1384	13.1915	181.25	16.1529	8.91195	84.5	66.3199	78.4851
48	33	Mana1-3Mana1-6(Mana1-3)Manb1-4GlcNAc-AEAB	666.5	6.245	0.936984	897.75	83.8506	9.34008	204.5	5	2.44499	182.5	2.88675	1.58178
49	49	Mana1-2Mana1-3Mana1-6(Mana1-3)Man-AEAB	2800	228.762	8.17007	1982.5	162.502	8.19684	106.5	10.3441	9.71275	63	7.70281	12.2267
50	51	Mana1-2Mana1-3Mana1-6(Mana1-3)Manb1-4GlcNAc-AEAB	758.5	17.1367	2.25929	1083.25	48.383	4.46647	147	9.76388	6.64209	141.5	3.51188	2.4819
51	41	Mana1-3Mana1-6(Mana1-2Mana1-3)Man-AEAB	269	21.6025	8.03066	394	23.8747	6.05956	68.75	7.36546	10.7134	42.75	8.13941	19.0396
52	44	Mana1-3Mana1-6(Mana1-2Mana1-3)Manb1-4GlcNAc-AEAB	342.75	6.84957	1.99842	401.25	14.7054	3.66491	214	7.07107	3.30424	189	37.2559	19.7121
53	46	Mana1-3Mana1-6(Mana1-2Mana1-3)Manb1-4GlcNAcb1-4GlcNAc-AEAB	300.75	3.30404	1.0986	481.75	5.90903	1.22658	96.25	2.87228	2.98419	110	5.88784	5.35258
54	57	Mana1-3Mana1-6(Mana1-2Mana1-2Mana1-3)Man-AEAB	318.25	9.67385	3.0397	270	14.1185	5.22909	103.75	15.6924	15.1252	39.25	3.40343	8.67116
55	59	Mana1-3Mana1-6(Mana1-2Mana1-2Mana1-3)Manb1-4GlcNAc-AEAB	636.25	21.9298	3.44673	1030.25	43.775	4.24897	326.5	9.25563	2.8348	332	18.2939	5.51021
56	61	Mana1-3Mana1-6(Mana1-2Mana1-2Mana1-3)Manb1-4GlcNAcb1-4GlcNAc-AEAB	758	36.0093	4.75056	1714.75	28.7098	1.67428	112	7.07107	6.31345	86.5	5.8023	6.70786
57	55	Mana1-2Mana1-3Mana1-6(Mana1-2Mana1-3)Man-AEAB	253.25	5.18813	2.04862	298.25	8.8459	2.96594	191.25	5.5	2.87582	189.5	19.2267	10.146
58	63	Mana1-2Mana1-3Mana1-6(Mana1-2Mana1-2Mana1-3)Man-AEAB	484.75	67.8301	13.9928	712.25	26.8375	3.76799	199.75	22.2167	11.1223	178.25	7.932	4.44993
59	65	Mana1-2Mana1-3Mana1-6(Mana1-2Mana1-2Mana1-3)Manb1-4GlcNAcb1-4GlcNAc-AEAB	408.75	17.9141	4.38267	883.75	79.8389	9.0341	111.5	7.18795	6.44659	112	10.6771	9.53311
60	69	Mana1-6(Mana1-3)Mana1-6(Mana1-2Mana1-3)Man-AEAB	820.5	45.5375	5.54997	594.5	24.9332	4.19399	146	19.9165	13.6414	75.25	12.8679	17.1002
61	74	Mana1-6(Mana1-3)Mana1-6(Mana1-2Mana1-2Mana1-3)Man-AEAB	5501.25	225.155	4.0928	5613.25	351.333	6.259	288.5	23.2164	8.04727	199.5	5.68624	2.85025
62	70	Mana1-2Mana1-6(Mana1-3)Mana1-6(Mana1-3)Man-AEAB	17320	263.824	1.52324	17828.2	626.246	3.51266	869.25	46.2052	5.31552	152.5	3.31662	2.17484
63	40	Mana1-2Mana1-6(Mana1-2Mana1-3)Man-AEAB	368	29.8775	8.11889	486.25	17.2119	3.53973	70.25	6.39661	9.1055	59.5	5.8023	9.75176
64	48	Mana1-2Mana1-6(Mana1-2Mana1-3)Mana1-6Man-AEAB	706.75	59.9743	8.48593	189.25	7.27438	3.8438	152.25	2.87228	1.88656	102.25	3.59398	3.51489
65	75	Mana1-2Mana1-6(Mana1-2Mana1-3)Mana1-6(Mana1-3)Man-AEAB	18373.5	777.837	4.23347	20404.2	798.019	3.91104	914.75	54.3898	5.94586	210.5	7.4162	3.52313
66	72	Mana1-2Mana1-6(Mana1-3)Mana1-6(Mana1-2Mana1-3)Man-AEAB	7952.25	989.649	12.4449	7393.5	1039.54	14.0602	415.75	31.277	7.52303	225.25	15.5644	6.90983
67	77	Mana1-2Mana1-6(Mana1-3)Mana1-6(Mana1-2Mana1-2Mana1-3)Man-AEAB	10796.5	1224.18	11.3387	9550.25	379.525	3.97398	482.25	29.3073	6.0772	193	7.07107	3.66377
68	78	Mana1-2Mana1-6(Mana1-2Mana1-3)Mana1-6(Mana1-2Mana1-3)Man-AEAB	884.25	48.4519	5.47943	1661	77.2269	4.64942	243.25	6.44851	2.65098	213.75	5.7373	2.68412
69	79	Mana1-2Mana1-6(Mana1-2Mana1-3)Mana1-6(Mana1-2Mana1-2Mana1-3)Man-AEAB	2468	58.6742	2.3774	3577.5	233.701	6.53253	301.5	9.67815	3.21	249.75	9.53502	3.81783
70	71	Mana1-6(Mana1-2Mana1-3)Mana1-6(Mana1-3)Man-AEAB	6438.25	145.64	2.2621	4724	139.198	2.94661	301.5	50.8626	16.8698	190.75	6.39661	3.3534
71	73	Mana1-6(Mana1-2Mana1-3)Mana1-6(Mana1-2Mana1-3)Man-AEAB	1397.75	39.6684	2.83802	2202.5	35.7165	1.62163	226	4.39697	1.94556	214.25	9.97914	4.65771
72	76	Mana1-6(Mana1-2Mana1-3)Mana1-6(Mana1-2Mana1-2Mana1-3)Man-AEAB	1384.75	157.157	11.3491	1999.25	34.3936	1.72032	280.75	10.2103	3.63679	268	4.76095	1.77647
73	15	Manb1-4GlcNAcb1-4GlcNAc-AEAB	405.75	10.1448	2.50026	648.75	35.1698	5.42117	75.5	11.3578	15.0435	87.5	10.4083	11.8952
74	1	Mana1-2Mana1-2Man-AEAB	915.5	69.5725	7.5994	347.25	88.3379	25.4393	497.5	336.433	67.6247	187.25	26.2853	14.0375
75	6	Mana1-2Mana1-2Mana1-2Man-AEAB	302.5	183.794	60.7584	168.25	23.5	13.9673	103.25	15.0416	14.5681	67	14.9443	22.305
76	32	Mana1-3(Mana1-2Mana1-2)Manb1-4GlcNAc-AEAB	297.5	9.74679	3.27623	341.25	12.9454	3.79352	145	17.7576	12.2466	128.75	8.61684	6.69269
77	43	Mana1-6Mana1-6(Mana1-6Mana1-4)Man-AEAB	411.5	11.2101	2.72421	272.5	11.9583	4.38835	170.75	130.857	76.6367	101.5	44.411	43.7546
78	67	Mana1-6(Mana1-4)(Mana1-3))Man-AEAB	535.25	73.9341	13.813	290	32.1973	11.1025	168.5	14.8885	8.83589	98	13.1403	13.4084
79	22	Mana1-6(Mana1-4)Man-AEAB	669.75	128.663	19.2106	286	17.6446	6.16945	262.5	11.1505	4.2478	256.75	13.048	5.08198
80	23	Mana1-3(Mana1-2)Manb1-4GlcNAc-AEAB	359.75	19.6023	5.44887	424.75	10.2429	2.41151	110.5	3.10913	2.81369	109	6.48074	5.94563
81	27	Mana1-3(Mana1-2)Mana1-6Manb1-4GlcNAc-AEAB	336.75	10.3078	3.06095	416.25	2.62996	0.631821	86.5	1.73205	2.00237	85.75	6.34429	7.39859
82	82	GlcNAcb1-2Mana1-6(GlcNAcb1-2Mana1-3)Manb1-4GlcNAcb1-4GlcNAcb-Asn	2.25	0.5	22.2222	1.75	0.957427	54.7101	4.25	0.957427	22.5277	1.25	0.5	40
83	83	Galb1-4GlcNAcb1-2Mana1-6(Galb1-4GlcNAcb1-2Mana1-3)Manb1-4GlcNAcb1-4GlcNAc-AEAB	5.75	0.5	8.69565	6.5	0.57735	8.88231	8	1.82574	22.8218	59.25	6.60177	11.1422
84	84	Neu5Aca2-6Galb1-4GlcNAcb1-2Mana1-6(Neu5Aca2-6Galb1-4GlcNAcb1-2Mana1-3)Manb1-4GlcNAcb1-4GlcNAc-AEAB	4.5	0.57735	12.83	16	22.6716	141.697	4.5	1.91485	42.5523	5.25	0.957427	18.2367
85		Phosphate Buffer (pH = 8.5)	1.75	0.5	28.5714	3.75	5.56028	148.274	15.25	16.2558	106.595	1.75	2.21736	126.706
86			5.5	4.12311	74.9656	1.5	0.57735	38.49	15.25	11.3248	74.2607	969	154.182	15.9114
87			3.75	3.0957	82.5519	2.5	0.57735	23.094	2.25	0.5	22.2222	13.25	4.34933	32.8251

## Sheet: S3 - Man-BSA array 1
Table S3: Man-BSA array quality control. (A) Man-BSA array was probed with 10 µg/mL MR-Fc_HEK-WT in the presence of 5 mM CaCl2 or 5 mM EDTA revealing specific binding to mannose-containing glycoconjugates and detection with goat anti-human IgG Alexa-Fluor 488-conjugated at 5 µg/ml. (B) Man-BSA array was probed with 10 µg/mL WGA (fluorescein) to evaluate GlcNAc-BSA printing, 10 µg/mL ConA (fluores…
Probe ID	Sample name	Buffer composition	Sample concentration	MR-Fc HEK-WT 10 µg/mL - 5 mM Ca2+		MR-Fc HEK 10 µg/mL - 5 mM EDTA		WGA 10 µg/mL		ConA 10 µg/mL		streptavidin 5 µg/mL
				average	stdev	average	stdev	average	stdev	average	stdev	average	stdev
BSA_1	BSA_1	PBS	100uM	64.25	9.94569	61.5	1.29099	433.25	15.327	373.75	50.0292	32.5	5.25991
BSA_2	BSA_2	PBS	20uM	108	19.1833	41.5	5.44671	442.75	205.827	236	11.804	133	52.0449
BSA_3	BSA_3	PBS	10uM	36.75	5.85235	25.5	6.13732	961.5	1670.75	202.25	230.543	95.25	34.5386
GlcNAcBSA_1	GlcNAcBSA_1	PBS	30uM	189.75	47.1973	57.75	8.69387	51235.2	2349.59	2129.25	113.103	184.25	85.4688
GlcNAcBSA_2	GlcNAcBSA_2	PBS	20uM	120.25	36.0405	39.75	9.32291	39584.2	1108.12	665.5	59.9917	212	36.9955
GlcNAcBSA_3	GlcNAcBSA_3	PBS	10uM	109	135.556	22.25	4.5	25315.2	2077.69	158.75	19.0504	3.25	7.22842
GluPAA_1	GluPAA_1	PBS	100uM	3.75	0.5	3	0.816497	4	0	4	0.816497	2.75	5.37742
GluPAA_2	GluPAA_2	PBS	300uM	14.5	0.57735	10.75	3.20156	11.5	1	12.75	0.957427	24	2.16025
GluPAAbio_1	GluPAAbiotin_1	PBS	100uM	5	0.816497	4.5	1.73205	4	0.816497	3.25	0.5	17486.5	763.136
GluPAAbio_2	GluPAAbiotin_2	PBS	300uM	11.5	1	11	2.70801	10.5	1	11	1.41421	19039.2	1511.72
Man3BSA_1	Man3BSA_1	PBS	240 µg/mL	44169	2251.87	107.75	57.9044	15.5	2.88675	33198.2	2038.57	39976.5	1814.68
Man3BSA_2	Man3BSA_2	PBS	60 µg/mL	34994.2	2204.39	4.25	1.25831	3.25	0.5	10174	1151.33	38697.5	1245.49
Man3BSA_3	Man3BSA_3	PBS	24 µg/mL	9948.75	1048.04	1	0.816497	0.75	0.5	2815.5	378.79	38991	4911.43
Man3PAA_1	Man3PAA_1	PBS	100mM	17901.5	252.767	4.75	3.0957	2.75	0.5	6828	900.448	10	4.24264
Man3PAA_2	Man3PAA_2	PBS	300mM	21602	426.071	5.75	0.5	6.25	0.5	7516	969.863	198	108.576
ManBSA_1	ManBSA_1	PBS	100uM	53622.2	1797.31	241	65.4064	65	11.1952	42949.2	1957.21	144.5	62.7402
ManBSA_2	ManBSA_2	PBS	20uM	40355.5	2905.86	69.5	3	34	2	30661.2	3047.05	87	17.7951
ManBSA_3	ManBSA_3	PBS	10uM	4827	89.6177	8.25	0.957427	4.5	0.57735	6834.5	216.186	10.5	4.04145
MR-Fc	MR-Fc	PBS	150 µg/mL	5621.75	629.672	5137.75	380.12	609.5	131.495	328	70.6588	19	6.58281
PBS	PBS	PBS	1x PBS	2.5	1	0.25	0.957427	0.5	1.73205	2.25	3.86221	-8.75	0.957427
Figure S2: Man-BSA array quality control. (A) Man-BSA array was probed with 10 µg/mL MR-FcHEK WT in the presence of 5mM CaCl2 or 5 mM EDTA revealing specific binding to mannose-containing glycoconjugates. (B)Man-BSA array was probed with WGA to evaluate GlcNAc-BSA printing, ConA to evaluate printing of mannose-containing. Glycoconjugates and streptavidin to evaluate biotinylated compounds.

## Sheet: S4 - Man-BSA array 2
Table S4: Evaluation of MR-Fc mannose binding after neuraminidase and PNGase F treatment. Man-BSA array was probed with 1 µg/mL MR-Fc_HEK-WT, MR-Fc_CHO-WT, MR-Fc_Lec2, MR-Fc_PIR-P3 with and without additional PNGase F N-glycan release and/or neuraminidase treatment and detection with goat anti-human IgG Alexa-Fluor 488-conjugated at 5 µg/ml.
	MR-Fc HEK		MR-Fc HEK PNGase F		MR-Fc HEK neuraminidase		MR-Fc CHO		MR-Fc CHO		MR-Fc CHO PNGase F		MR-Fc CHO neuraminidase		MR-Fc Lec2		MR-Fc Lec2 PNGase F		MR-Fc PIR-P3		MR-Fc PIR-P3 PNGase F
	Average	Stdev	Average	Stdev	Average	Stdev	Average	Stdev	Average	Stdev	Average	Stdev	Average	Stdev	Average	Stdev	Average	Stdev	Average	Stdev	Average	Stdev
BSA_1	531.75	64.1424	747.25	242.387	613.5	482.806	281.25	94.4012	219.75	8.73212	325.75	133.981	294.75	93.2394	645.75	113.006	465.5	64.7482	218.75	14.8633	568	668.711
BSA_2	696.5	387.976	723.75	150.639	333.5	26.2107	254.75	99.188	216.75	117.048	295	89.3346	486.5	411.451	952.75	98.1372	681.25	169.006	542	628.746	865.75	1241.54
BSA_3	264	100.787	774.5	215.113	484	330.043	48	13.3915	57	19.5959	63	20.1494	69.25	24.3499	1910.75	611.257	284.75	59.8352	45	10.5198	105.75	90.2122
GlcNAcBSA_1	421	141.598	988.75	70.9102	265.5	47.7807	167	12.0277	227.25	135.281	327	37.47	201.5	29.3769	1978.25	856.189	491.25	73.6269	174	38.0526	249.5	7.93725
GlcNAcBSA_2	755.25	340.826	779	165.883	255.75	50.566	154	18.3848	307.25	216.17	640.5	477.949	186	31.4854	1910.5	219.62	392.5	31.9635	128.75	14.7507	238.25	88.062
GlcNAcBSA_3	283.5	48.2252	555.5	121.9	223.25	25.7601	99.5	12.0692	87.75	3.30404	276.25	176.794	99.5	24.4199	343.25	32.387	265.25	41.9315	80	9.59166	145.25	22.4852
GluPAA_1	17	2.44949	17.5	2.38048	12.75	0.957427	17	11.3431	11	0.816497	11.75	0.957427	11.25	0.5	48.5	64.3351	14.25	2.62996	18.5	16.3605	11.25	0.5
GluPAA_2	248.25	8.99537	249	8.28654	229.5	9.03696	23	0	22.75	0.5	25.75	1.25831	24	1.1547	352.5	342.17	251	15.748	23.5	1.29099	24	0.816497
GluPAAbiotin_1	327	8.86942	585.75	33.9546	16.25	0.957427	10.25	0.5	10.75	0.5	14.25	0.957427	11.5	3.69685	656.25	146.707	21.75	5.12348	9.25	0.957427	17.75	16.8399
GluPAAbiotin_2	525.75	8.86942	1051.25	33.17	32.5	1.29099	23.5	1.29099	25	1.1547	26.75	0.5	23.75	3.20156	1087.75	92.1028	166	14.8099	25.25	1.5	41.25	30.5328
Man3BSA_1	25958.5	8.86942	46101.2	2692.61	30201.2	1082.64	15889.2	2485.44	17687	890.274	35677.2	2124.93	13072.5	1986.13	2040.5	487.096	16006	1078.69	19.25	10.6262	9170.5	725.459
Man3BSA_2	2903.25	8.86942	8197.75	998.082	3567.5	167.866	866.75	35.8922	1223	128.89	5232.5	413.515	1333	628.498	323	125.472	1904.25	351.351	2.5	1	766.5	58.8699
Man3BSA_3	439	8.86942	1531	174.495	671.5	38.8287	158.75	26.3233	218.25	22.5296	889.25	53.1311	19.75	2.87228	21.5	16.4215	248	18.7439	1.5	1.29099	253.5	191.73
Man3PAA_1	7743	8.86942	21527.5	4193.83	7208.5	320.548	4475.75	513.808	4686.5	529.025	13199	1314.07	1346.25	335.761	13.75	0.5	1108.75	1122.74	5.75	1.25831	1314.5	334.01
Man3PAA_2	10780	8.86942	18316.8	1691.89	11513	1155.2	6253.5	82.2415	7727	419.785	19923.8	759.645	5377	648.945	200.25	120.29	3148	464.183	9.25	0.5	2368.75	826.427
ManBSA_1	61375.2	8.86942	63695.8	1909.23	65221.2	69.2983	16706.5	266.71	19396.8	457.19	64813.8	221.684	44577	1295.95	1439.25	146.809	36055.8	1949.58	236.75	4.42531	13368.2	496.03
ManBSA_2	29910.5	8.86942	54320.2	390.488	65139.5	211.264	7692.5	284.933	9084	233.676	56075.2	2337.59	23117	730.787	1626.75	535.982	18032.5	768.467	175.25	100.424	8708	723.695
ManBSA_3	10905	8.86942	34726.2	3622.97	26594.8	2765.47	4483.5	603.37	4320	350.081	28035.8	5075.4	8928.5	539.313	1468.25	307.906	7335	336.328	120.25	84.065	4043.75	405.248
MR-Fc	5789	8.86942	6623.25	3353.27	4870	1707.33	2719.5	1375.73	2765.25	469.002	4373.75	3820.96	3061	1419.98	4476	555.111	2390.25	741.067	2986.75	1158.45	3624.5	1600.4

## Sheet: S5 - N-glycopeptide ID
Suppl. Table S5: Identified N-glycopeptides of MR-Fc_HEK-WT, MR-Fc_CHO-WT, MR-Fc_Lec2, MR-Fc_PIR-P3. Samples were subjected to in-gel trypsin treatment followed partial neuraminidase + O-glycosidase treatment prior LC-MS analysis. Glycopeptides were identified using Byonic and manual spectra evaluation.
Sample	PID	Glycosylation site	Peptide sequence	Glycan composition	PEP_x000D_ 2D	PEP_x000D_ 1D	|Log Prob|	Score	Scan_x000D_ Time	Delta_x000D_ Score	Delta Mod._x000D_ Score	z	Obs._x000D_ m/z	Calc._x000D_ m/z	ppm_x000D_ err.	Off-_x000D_ By-X	Obs._x000D_ MH	Calc._x000D_ MH	Cleavage	Glycans_x000D_ Pos.	Z-Score	Protein_x000D_ Name	Prot._x000D_ Id	Scan #	QID	Mods_x000D_ (fixed)	Comment	Fragment_x000D_ Type	|LogProbOld|	Obs.M	Calc.M	FDR_x000D_ 2D	FDR_x000D_ 1D	FDR uniq._x000D_ 2D	FDR uniq._x000D_ 1D	q-value_x000D_ 2D	q-value_x000D_ 1D
MR-Fc HEK-WT	623 | 13464	Asn1159	K.M[+15.99492]HPFNVPIWIALNSNLTNNEYTWTDR.W	HexNAc(5)Hex(4)Fuc(1)	1.1e-08	1.7e-08	7.96	556	46.5116	458.7	370.2	4	1243.8	1243.8	3.28		4972.19	4972.18	Specific	15	19.8	>sp|Q61830|MRC1_MOUSE Macrophage mannose receptor 1 OS=Mus musculus OX=10090 GN=Mrc1 PE=1 SV=2	1	controllerType=0 controllerNumber=1 scan=8309	2102		KS_MRFc_HEK_WT_ingel_2018_11_355.8309.8309.4	high-energy collision-induced dissociation	9.91	4971.19	4971.17	0	0	0	0	4.7e-10	7.4e-10
MR-Fc HEK-WT	626 | 13384	Asn1159	K.M[+15.99492]HPFNVPIWIALNSNLTNNEYTWTDR.W	HexNAc(4)Hex(5)Fuc(1)	1.1e-08	1.7e-08	7.98	502.7	46.3478	411.8	25	4	1233.55	1233.54	4.17		4931.17	4931.15	Specific	15	18.4	>sp|Q61830|MRC1_MOUSE Macrophage mannose receptor 1 OS=Mus musculus OX=10090 GN=Mrc1 PE=1 SV=2	1	controllerType=0 controllerNumber=1 scan=8292	2088		KS_MRFc_HEK_WT_ingel_2018_11_355.8292.8292.4	high-energy collision-induced dissociation	8.98	4930.16	4930.14	0	0	0	0	4.5e-10	7e-10
MR-Fc HEK-WT	627 | 13504	Asn1159	K.M[+15.99492]HPFNVPIWIALNSNLTNNEYTWTDR.W	HexNAc(5)Hex(3)Fuc(1)	8.7e-11	1.4e-10	10.06	601.6	46.5942	496.1	393.5	4	1203.29	1203.29	3.55		4810.14	4810.12	Specific	15	20.8	>sp|Q61830|MRC1_MOUSE Macrophage mannose receptor 1 OS=Mus musculus OX=10090 GN=Mrc1 PE=1 SV=2	1	controllerType=0 controllerNumber=1 scan=8318	2109		KS_MRFc_HEK_WT_ingel_2018_11_355.8318.8318.4	high-energy collision-induced dissociation	10.91	4809.13	4809.12	0	0	0	0	4.3e-12	6.7e-12
MR-Fc HEK-WT	629 | 13544	Asn1159	K.M[+15.99492]HPFNVPIWIALNSNLTNNEYTWTDR.W	HexNAc(4)Hex(3)Fuc(1)	3e-11	4.7e-11	10.53	630.2	46.6869	510.9	380.1	3	1536.36	1536.35	5.32		4607.07	4607.04	Specific	15	20.2	>sp|Q61830|MRC1_MOUSE Macrophage mannose receptor 1 OS=Mus musculus OX=10090 GN=Mrc1 PE=1 SV=2	1	controllerType=0 controllerNumber=1 scan=8328	2117		KS_MRFc_HEK_WT_ingel_2018_11_355.8328.8328.3	high-energy collision-induced dissociation	12.38	4606.06	4606.04	0	0	0	0	2.1e-12	3.3e-12
MR-Fc HEK-WT	635 | 13624	Asn1159	K.M[+15.99492]HPFNVPIWIALNSNLTNNEYTWTDR.W	HexNAc(3)Hex(3)Fuc(1)	8e-10	1.2e-09	9.1	521.2	46.7584	429.5	345.2	3	1468.66	1468.66	3.49		4403.98	4403.96	Specific	15	18.6	>sp|Q61830|MRC1_MOUSE Macrophage mannose receptor 1 OS=Mus musculus OX=10090 GN=Mrc1 PE=1 SV=2	1	controllerType=0 controllerNumber=1 scan=8336	2123		KS_MRFc_HEK_WT_ingel_2018_11_355.8336.8336.3	high-energy collision-induced dissociation	11.05	4402.97	4402.96	0	0	0	0	3.3e-11	5.2e-11
MR-Fc HEK-WT	638 | 13864	Asn1159	K.M[+15.99492]HPFNVPIWIALNSNLTNNEYTWTDR.W	HexNAc(2)Hex(5)	5.4e-13	8.5e-13	12.27	666	46.969	666	666	3	1460.32	1460.32	5.18		4378.96	4378.93	Specific	15	20.8	>sp|Q61830|MRC1_MOUSE Macrophage mannose receptor 1 OS=Mus musculus OX=10090 GN=Mrc1 PE=1 SV=2	1	controllerType=0 controllerNumber=1 scan=8358	2141		KS_MRFc_HEK_WT_ingel_2018_11_355.8358.8358.3	high-energy collision-induced dissociation	13.12	4377.95	4377.93	0	0	0	0	4.5e-14	7e-14
MR-Fc HEK-WT	696 | 10147	Asn1204	R.TSYC[+57.02146]NESFYFLC[+57.02146]K.K	HexNAc(4)Hex(5)Fuc(1)NeuAc(1)	2.5e-12	3.9e-12	11.61	673.3	38.3396	673.3	673.3	3	1260.16	1260.16	4.12		3778.47	3778.45	Specific	5	24.5	>sp|Q61830|MRC1_MOUSE Macrophage mannose receptor 1 OS=Mus musculus OX=10090 GN=Mrc1 PE=1 SV=2	1	controllerType=0 controllerNumber=1 scan=7463	1397	C4(Carbamidomethyl / 57.0215); C12(Carbamidomethyl / 57.0215)	KS_MRFc_HEK_WT_ingel_2018_11_355.7463.7463.3	high-energy collision-induced dissociation	13.55	3777.46	3777.45	0	0	0	0	2.4e-13	3.8e-13
MR-Fc HEK-WT	698 | 9667	Asn1204	R.TSYC[+57.02146]NESFYFLC[+57.02146]K.K	HexNAc(5)Hex(5)Fuc(1)	1.8e-10	2.8e-10	9.75	646.7	36.7757	646.7	646.7	3	1230.82	1230.82	2.87		3690.45	3690.44	Specific	5	25.8	>sp|Q61830|MRC1_MOUSE Macrophage mannose receptor 1 OS=Mus musculus OX=10090 GN=Mrc1 PE=1 SV=2	1	controllerType=0 controllerNumber=1 scan=7300	1261	C4(Carbamidomethyl / 57.0215); C12(Carbamidomethyl / 57.0215)	KS_MRFc_HEK_WT_ingel_2018_11_355.7300.7300.3	high-energy collision-induced dissociation	11.7	3689.44	3689.43	0	0	0	0	6.6e-12	1e-11
MR-Fc HEK-WT	699 | 10227	Asn1204	R.TSYC[+57.02146]NESFYFLC[+57.02146]K.K	HexNAc(4)Hex(4)Fuc(1)NeuAc(1)	1.4e-11	2.1e-11	10.87	658.1	38.5614	658.1	658.1	3	1206.14	1206.14	5.24		3616.42	3616.4	Specific	5	22.6	>sp|Q61830|MRC1_MOUSE Macrophage mannose receptor 1 OS=Mus musculus OX=10090 GN=Mrc1 PE=1 SV=2	1	controllerType=0 controllerNumber=1 scan=7486	1416	C4(Carbamidomethyl / 57.0215); C12(Carbamidomethyl / 57.0215)	KS_MRFc_HEK_WT_ingel_2018_11_355.7486.7486.3	high-energy collision-induced dissociation	11.81	3615.41	3615.39	0	0	0	0	9.1e-13	1.4e-12
MR-Fc HEK-WT	700 | 9707	Asn1204	R.TSYC[+57.02146]NESFYFLC[+57.02146]K.K	HexNAc(5)Hex(4)Fuc(1)	2.5e-13	3.9e-13	12.61	728.2	36.8566	728.2	728.2	3	1176.8	1176.8	4.28		3528.4	3528.39	Specific	5	22.8	>sp|Q61830|MRC1_MOUSE Macrophage mannose receptor 1 OS=Mus musculus OX=10090 GN=Mrc1 PE=1 SV=2	1	controllerType=0 controllerNumber=1 scan=7308	1268	C4(Carbamidomethyl / 57.0215); C12(Carbamidomethyl / 57.0215)	KS_MRFc_HEK_WT_ingel_2018_11_355.7308.7308.3	high-energy collision-induced dissociation	14.55	3527.39	3527.38	0	0	0	0	3.4e-14	5.3e-14
MR-Fc HEK-WT	701 | 9627	Asn1204	R.TSYC[+57.02146]NESFYFLC[+57.02146]K.K	HexNAc(4)Hex(5)Fuc(1)	2.5e-11	3.9e-11	10.61	630.8	36.7288	630.8	630.8	3	1163.13	1163.12	4.31		3487.37	3487.36	Specific	5	23.3	>sp|Q61830|MRC1_MOUSE Macrophage mannose receptor 1 OS=Mus musculus OX=10090 GN=Mrc1 PE=1 SV=2	1	controllerType=0 controllerNumber=1 scan=7295	1257	C4(Carbamidomethyl / 57.0215); C12(Carbamidomethyl / 57.0215)	KS_MRFc_HEK_WT_ingel_2018_11_355.7295.7295.3	high-energy collision-induced dissociation	12.55	3486.37	3486.35	0	0	0	0	1.9e-12	3e-12
MR-Fc HEK-WT	702 | 9787	Asn1204	R.TSYC[+57.02146]NESFYFLC[+57.02146]K.K	HexNAc(5)Hex(3)Fuc(1)	2.9e-14	4.6e-14	13.54	770.3	36.9398	741.5	741.5	3	1122.79	1122.78	3.4		3366.34	3366.33	Specific	5	26.4	>sp|Q61830|MRC1_MOUSE Macrophage mannose receptor 1 OS=Mus musculus OX=10090 GN=Mrc1 PE=1 SV=2	1	controllerType=0 controllerNumber=1 scan=7318	1276	C4(Carbamidomethyl / 57.0215); C12(Carbamidomethyl / 57.0215)	KS_MRFc_HEK_WT_ingel_2018_11_355.7318.7318.3	high-energy collision-induced dissociation	15.48	3365.34	3365.32	0	0	0	0	4.5e-15	7e-15
MR-Fc HEK-WT	704 | 9747	Asn1204	R.TSYC[+57.02146]NESFYFLC[+57.02146]K.K	HexNAc(4)Hex(4)Fuc(1)	2.5e-14	3.9e-14	13.61	787.4	36.9041	787.4	787.4	3	1109.11	1109.11	4.19		3325.32	3325.31	Specific	5	23.7	>sp|Q61830|MRC1_MOUSE Macrophage mannose receptor 1 OS=Mus musculus OX=10090 GN=Mrc1 PE=1 SV=2	1	controllerType=0 controllerNumber=1 scan=7314	1273	C4(Carbamidomethyl / 57.0215); C12(Carbamidomethyl / 57.0215)	KS_MRFc_HEK_WT_ingel_2018_11_355.7314.7314.3	high-energy collision-induced dissociation	13.55	3324.31	3324.3	0	0	0	0	4.3e-15	6.7e-15
MR-Fc HEK-WT	707 | 9827	Asn1204	R.TSYC[+57.02146]NESFYFLC[+57.02146]K.K	HexNAc(4)Hex(3)Fuc(1)	2.5e-12	3.9e-12	11.61	682.8	36.9623	682.8	682.8	3	1055.09	1055.09	4.2		3163.27	3163.25	Specific	5	21.7	>sp|Q61830|MRC1_MOUSE Macrophage mannose receptor 1 OS=Mus musculus OX=10090 GN=Mrc1 PE=1 SV=2	1	controllerType=0 controllerNumber=1 scan=7320	1278	C4(Carbamidomethyl / 57.0215); C12(Carbamidomethyl / 57.0215)	KS_MRFc_HEK_WT_ingel_2018_11_355.7320.7320.3	high-energy collision-induced dissociation	13.55	3162.26	3162.25	0	0	0	0	2.4e-13	3.7e-13
MR-Fc CHO-WT neuraminidase + O-glycosidase treatment	108 | 6706	Asn926/Asn930	R.HNSSINATAMPTTPTTPGGC[+57.02146]K.E	HexNAc(8)Hex(10)Fuc(2)	1.5e-05	1.6e-05	4.82	343.9	22.6511	343.9	0	4	1420.83	1420.82	3.01		5680.29	5680.27	Specific	2;6	18.4	>sp|Q61830|MRC1_MOUSE Macrophage mannose receptor 1 OS=Mus musculus OX=10090 GN=Mrc1 PE=1 SV=2	1	controllerType=0 controllerNumber=1 scan=5308	328	C20(Carbamidomethyl / 57.0215)	KS_MR-Fc_ingel_CHO_WT_-sia-og_2018_60_5and5_402.5308.5308.4	high-energy collision-induced dissociation	3.92	5679.28	5679.26	0	0	0	0	8.8e-07	9.2e-07
MR-Fc CHO-WT neuraminidase + O-glycosidase treatment	104 | 8627	Asn926/Asn930	R.HNSSINATAMPTTPTTPGGC[+57.02146]K.E	HexNAc(9)Hex(11)Fuc(2)	4.2e-05	4.4e-05	4.38	235	22.6626	235	0	4	1511.86	1511.86	1.9		6044.42	6044.41	Specific	2;6	17.9	>sp|Q61830|MRC1_MOUSE Macrophage mannose receptor 1 OS=Mus musculus OX=10090 GN=Mrc1 PE=1 SV=2	1	controllerType=0 controllerNumber=1 scan=5309	329	C20(Carbamidomethyl / 57.0215)	KS_MR-Fc_ingel_CHO_WT_-sia-og_2018_60_5and5_402.5309.5309.4	high-energy collision-induced dissociation	3.48	6043.41	6043.4	0	0	0	0	2.1e-06	2.2e-06
MR-Fc CHO-WT	578 | 12356	Asn1159	K.M[+15.99492]HPFNVPIWIALNSNLTNNEYTWTDR.W	HexNAc(5)Hex(6)Fuc(1)NeuAc(3)	8.3e-07	1.2e-06	6.08	467.8	50.7704	452.6	316.1	4	1543.15	1543.15	4.81		6169.6	6169.57	Specific	15	20	>sp|Q61830|MRC1_MOUSE Macrophage mannose receptor 1 OS=Mus musculus OX=10090 GN=Mrc1 PE=1 SV=2	1	controllerType=0 controllerNumber=1 scan=9075	2316		KS_MRFc_CHO_WT_ingel_2018_1_5in15_342.9075.9075.4	high-energy collision-induced dissociation	6.22	6168.59	6168.56	0	0	0	0	2.4e-08	3.5e-08
MR-Fc CHO-WT	586 | 11476	Asn1159	K.M[+15.99492]HPFNVPIWIALNSNLTNNEYTWTDR.W	HexNAc(4)Hex(5)Fuc(1)NeuAc(2)	7.5e-10	1.1e-09	9.12	692.9	49.1748	595.7	8.9	4	1379.1	1379.35	0.18	-1	5513.36	5514.36	Specific	15	22.9	>sp|Q61830|MRC1_MOUSE Macrophage mannose receptor 1 OS=Mus musculus OX=10090 GN=Mrc1 PE=1 SV=2	1	controllerType=0 controllerNumber=1 scan=8792	2238		KS_MRFc_CHO_WT_ingel_2018_1_5in15_342.8792.8792.4	high-energy collision-induced dissociation	8.85	5512.35	5513.35	0	0	0	0	3.5e-11	5.1e-11
MR-Fc CHO-WT	661 | 9715	Asn1204	R.TSYC[+57.02146]NESFYFLC[+57.02146]K.K	HexNAc(4)Hex(5)Fuc(1)NeuAc(2)	2.3e-12	3.3e-12	11.64	771.5	40.2071	648.3	8.4	3	1357.19	1357.53	0.13	-1	4069.57	4070.57	Specific	5	26.8	>sp|Q61830|MRC1_MOUSE Macrophage mannose receptor 1 OS=Mus musculus OX=10090 GN=Mrc1 PE=1 SV=2	1	controllerType=0 controllerNumber=1 scan=7687	1544	C4(Carbamidomethyl / 57.0215); C12(Carbamidomethyl / 57.0215)	KS_MRFc_CHO_WT_ingel_2018_1_5in15_342.7687.7687.3	high-energy collision-induced dissociation	13.54	4068.56	4069.56	0	0	0	0	2.1e-13	3e-13
MR-Fc CHO-WT	664 | 8386	Asn1204	R.TSYC[+57.02146]NESFYFLC[+57.02146]K.K	HexNAc(4)Hex(5)Fuc(1)NeuAc(1)	7.1e-14	1e-13	13.15	779.6	38.3753	769.2	769.2	3	1260.16	1260.16	4.21		3778.47	3778.45	Specific	5	26.3	>sp|Q61830|MRC1_MOUSE Macrophage mannose receptor 1 OS=Mus musculus OX=10090 GN=Mrc1 PE=1 SV=2	1	controllerType=0 controllerNumber=1 scan=7498	1387	C4(Carbamidomethyl / 57.0215); C12(Carbamidomethyl / 57.0215)	KS_MRFc_CHO_WT_ingel_2018_1_5in15_342.7498.7498.3	high-energy collision-induced dissociation	15.04	3777.46	3777.45	0	0	0	0	7.9e-15	1.1e-14
MR-Fc CHO-WT	668 | 8426	Asn1204	R.TSYC[+57.02146]NESFYFLC[+57.02146]K.K	HexNAc(4)Hex(4)Fuc(1)NeuAc(1)	2.4e-13	3.5e-13	12.62	787.1	38.3978	787.1	787.1	3	1206.14	1206.14	3.52		3616.41	3616.4	Specific	5	24.8	>sp|Q61830|MRC1_MOUSE Macrophage mannose receptor 1 OS=Mus musculus OX=10090 GN=Mrc1 PE=1 SV=2	1	controllerType=0 controllerNumber=1 scan=7500	1389	C4(Carbamidomethyl / 57.0215); C12(Carbamidomethyl / 57.0215)	KS_MRFc_CHO_WT_ingel_2018_1_5in15_342.7500.7500.3	high-energy collision-induced dissociation	14.52	3615.41	3615.39	0	0	0	0	2.9e-14	4.2e-14
MR-Fc CHO-Lec2	297 | 10666	Asn926/Asn930	R.HNSSINATAM[+15.99492]PTTPTTPGGC[+57.02146]K.E	HexNAc(4)Hex(10)	5.3e-06	7.7e-06	5.28	440.5	22.6922	440.5	15.3	3	1531.29	1531.29	-3.69		4591.85	4591.87	Specific	2	18.9	>sp|Q61830|MRC1_MOUSE Macrophage mannose receptor 1 OS=Mus musculus OX=10090 GN=Mrc1 PE=1 SV=2	1	controllerType=0 controllerNumber=1 scan=5306	299	C20(Carbamidomethyl / 57.0215)	KS_MRFc_CHO_Lec2_ingel_2018_4_5in15_346.5306.5306.3	high-energy collision-induced dissociation	5.44	4590.84	4590.86	0	0	0	0	1.9e-07	2.7e-07
MR-Fc CHO-Lec2 neuraminidase + O-glycosidase treatment	270 | 7677	Asn926/Asn930	R.HNSSINATAM[+15.99492]PTTPTTPGGC[+57.02146]K.E	HexNAc(4)Hex(5)Fuc(1)	1.3e-10	1.6e-10	9.9	625.6	24.1441	625.6	6.6	3	1304.55	1304.55	2.46		3911.64	3911.63	Specific	6	24.3	>sp|Q61830|MRC1_MOUSE Macrophage mannose receptor 1 OS=Mus musculus OX=10090 GN=Mrc1 PE=1 SV=2	1	controllerType=0 controllerNumber=1 scan=5299	548	C20(Carbamidomethyl / 57.0215)	KS_MR-Fc_ingel_CHO_LEc_-sia-og_2018_68_5and5_408.5299.5299.3	high-energy collision-induced dissociation	9.34	3910.63	3910.62	0	0	0	0	8e-12	1e-11
MR-Fc CHO-Lec2 neuraminidase + O-glycosidase treatment	256 | 11299	Asn926/Asn930	R.HNSSINATAM[+15.99492]PTTPTTPGGC[+57.02146]K.E	HexNAc(8)Hex(9)Fuc(2)	1.8e-08	2.3e-08	7.75	509.9	22.9243	509.9	0	4	1380.31	1380.31	1.61		5518.23	5518.22	Specific	2;6	21	>sp|Q61830|MRC1_MOUSE Macrophage mannose receptor 1 OS=Mus musculus OX=10090 GN=Mrc1 PE=1 SV=2	1	controllerType=0 controllerNumber=1 scan=5161	446	C20(Carbamidomethyl / 57.0215)	KS_MR-Fc_ingel_CHO_LEc_-sia-og_2018_68_5and5_408.5161.5161.4	high-energy collision-induced dissociation	8.81	5517.22	5517.21	0	0	0	0	1.2e-09	1.6e-09
MR-Fc CHO-Lec2 neuraminidase + O-glycosidase treatment	253 | 11419	Asn926/Asn930	R.HNSSINATAM[+15.99492]PTTPTTPGGC[+57.02146]K.E	HexNAc(8)Hex(10)Fuc(2)	3e-06	3.9e-06	5.52	336.9	23.0422	336.9	0	4	1420.83	1420.82	2.5		5680.28	5680.27	Specific	2;6	18.2	>sp|Q61830|MRC1_MOUSE Macrophage mannose receptor 1 OS=Mus musculus OX=10090 GN=Mrc1 PE=1 SV=2	1	controllerType=0 controllerNumber=1 scan=5174	456	C20(Carbamidomethyl / 57.0215)	KS_MR-Fc_ingel_CHO_LEc_-sia-og_2018_68_5and5_408.5174.5174.4	high-energy collision-induced dissociation	5.4	5679.28	5679.26	0	0	0	0	1.3e-07	1.6e-07
\
MR-Fc CHO-Lec2	507 | 11028	Asn1159	K.M[+15.99492]HPFNVPIWIALNSNLTNNEYTWTDR.W	HexNAc(4)Hex(5)Fuc(1)	1.3e-11	1.9e-11	10.88	688.8	46.1148	519.8	25.9	4	1233.55	1233.54	4.07		4931.17	4931.15	Specific	15	21.4	>sp|Q61830|MRC1_MOUSE Macrophage mannose receptor 1 OS=Mus musculus OX=10090 GN=Mrc1 PE=1 SV=2	1	controllerType=0 controllerNumber=1 scan=7797	2307		KS_MRFc_CHO_Lec2_ingel_2018_4_5in15_346.7797.7797.4	high-energy collision-induced dissociation	12.72	4930.16	4930.14	0	0	0	0	1.5e-12	2.2e-12
MR-Fc CHO-Lec2	509 | 11148	Asn1159	K.M[+15.99492]HPFNVPIWIALNSNLTNNEYTWTDR.W	HexNAc(4)Hex(4)Fuc(1)	2.7e-11	4e-11	10.57	694.9	46.2199	502.5	23.7	4	1193.04	1193.03	4.84		4769.12	4769.1	Specific	15	20.1	>sp|Q61830|MRC1_MOUSE Macrophage mannose receptor 1 OS=Mus musculus OX=10090 GN=Mrc1 PE=1 SV=2	1	controllerType=0 controllerNumber=1 scan=7808	2316		KS_MRFc_CHO_Lec2_ingel_2018_4_5in15_346.7808.7808.4	high-energy collision-induced dissociation	12.41	4768.11	4768.09	0	0	0	0	2.5e-12	3.7e-12
MR-Fc CHO-Lec2	514 | 11228	Asn1159	K.M[+15.99492]HPFNVPIWIALNSNLTNNEYTWTDR.W	HexNAc(4)Hex(3)Fuc(1)	1.3e-11	1.9e-11	10.87	747.6	46.3235	554.7	444	3	1536.36	1536.35	5.79		4607.07	4607.04	Specific	15	21	>sp|Q61830|MRC1_MOUSE Macrophage mannose receptor 1 OS=Mus musculus OX=10090 GN=Mrc1 PE=1 SV=2	1	controllerType=0 controllerNumber=1 scan=7818	2325		KS_MRFc_CHO_Lec2_ingel_2018_4_5in15_346.7818.7818.3	high-energy collision-induced dissociation	12.72	4606.06	4606.04	0	0	0	0	1.6e-12	2.3e-12
MR-Fc CHO-Lec2	569 | 8631	Asn1204	R.TSYC[+57.02146]NESFYFLC[+57.02146]K.K	HexNAc(4)Hex(5)Fuc(1)	3.2e-14	4.7e-14	13.5	766.3	36.4923	766.3	766.3	3	1163.13	1163.12	3.57		3487.37	3487.36	Specific	5	24.8	>sp|Q61830|MRC1_MOUSE Macrophage mannose receptor 1 OS=Mus musculus OX=10090 GN=Mrc1 PE=1 SV=2	1	controllerType=0 controllerNumber=1 scan=6798	1475	C4(Carbamidomethyl / 57.0215); C12(Carbamidomethyl / 57.0215)	KS_MRFc_CHO_Lec2_ingel_2018_4_5in15_346.6798.6798.3	high-energy collision-induced dissociation	14.27	3486.36	3486.35	0	0	0	0	3.6e-15	5.3e-15
MR-Fc CHO-Lec2	571 | 8671	Asn1204	R.TSYC[+57.02146]NESFYFLC[+57.02146]K.K	HexNAc(4)Hex(4)Fuc(1)	3.2e-14	4.7e-14	13.5	770.6	36.6365	770.6	770.6	3	1109.11	1109.11	4.08		3325.32	3325.31	Specific	5	24.9	>sp|Q61830|MRC1_MOUSE Macrophage mannose receptor 1 OS=Mus musculus OX=10090 GN=Mrc1 PE=1 SV=2	1	controllerType=0 controllerNumber=1 scan=6814	1488	C4(Carbamidomethyl / 57.0215); C12(Carbamidomethyl / 57.0215)	KS_MRFc_CHO_Lec2_ingel_2018_4_5in15_346.6814.6814.3	high-energy collision-induced dissociation	15.27	3324.31	3324.3	0	0	0	0	3.7e-15	5.5e-15
MR-Fc CHO-Lec2	573 | 8903	Asn1204	R.TSYC[+57.02146]NESFYFLC[+57.02146]K.K	HexNAc(4)Hex(3)Fuc(1)	6.6e-15	9.6e-15	14.18	816.4	37.0072	816.4	816.4	3	1055.09	1055.09	4.55		3163.27	3163.25	Specific	5	24.2	>sp|Q61830|MRC1_MOUSE Macrophage mannose receptor 1 OS=Mus musculus OX=10090 GN=Mrc1 PE=1 SV=2	1	controllerType=0 controllerNumber=1 scan=6854	1521	C4(Carbamidomethyl / 57.0215); C12(Carbamidomethyl / 57.0215)	KS_MRFc_CHO_Lec2_ingel_2018_4_5in15_346.6854.6854.3	high-energy collision-induced dissociation	13.96	3162.26	3162.25	0	0	0	0	5.9e-16	8.6e-16
MR-Fc CHO-PIRP3 neuraminidase + O-glycosidase treatment	185 | 7269	Asn926/Asn930	R.HNSSINATAM[+15.99492]PTTPTTPGGC[+57.02146]K.E	HexNAc(4)Hex(6)	1.3e-09	1.6e-09	8.89	569.9	20.6478	569.9	15.1	3	1315.22	1315.21	3.88		3943.64	3943.62	Specific	2	21.4	>sp|Q61830|MRC1_MOUSE Macrophage mannose receptor 1 OS=Mus musculus OX=10090 GN=Mrc1 PE=1 SV=2	1	controllerType=0 controllerNumber=1 scan=5021	199	C20(Carbamidomethyl / 57.0215)	KS_MR-Fc_ingel_CHO_PIRP_-sia-og_2018_63_5and5_398.5021.5021.3	high-energy collision-induced dissociation	9.65	3942.63	3942.61	0	0	0	0	9.8e-11	1.2e-10
MR-Fc CHO-PIRP3 neuraminidase + O-glycosidase treatment	177 | 8749	Asn926/Asn930	R.HNSSINATAMPTTPTTPGGC[+57.02146]K.E	HexNAc(4)Hex(6)Fuc(1)	4.6e-12	5.8e-12	11.34	688.7	23.2696	652.2	12.9	3	1358.57	1358.57	2.16		4073.69	4073.68	Specific	2	22.3	>sp|Q61830|MRC1_MOUSE Macrophage mannose receptor 1 OS=Mus musculus OX=10090 GN=Mrc1 PE=1 SV=2	1	controllerType=0 controllerNumber=1 scan=5386	392	C20(Carbamidomethyl / 57.0215)	KS_MR-Fc_ingel_CHO_PIRP_-sia-og_2018_63_5and5_398.5386.5386.3	high-energy collision-induced dissociation	12.87	4072.68	4072.68	0	0	0	0	6.6e-13	8.2e-13
MR-Fc CHO-PIRP3 neuraminidase + O-glycosidase treatment	154 | 10943	Asn926/Asn930	R.HNSSINATAMPTTPTTPGGC[+57.02146]K.E	HexNAc(5)Hex(7)	3.8e-09	4.7e-09	8.42	558.9	23.3863	558.9	17	3	1431.59	1431.59	2.92		4292.77	4292.76	Specific	2	21	>sp|Q61830|MRC1_MOUSE Macrophage mannose receptor 1 OS=Mus musculus OX=10090 GN=Mrc1 PE=1 SV=2	1	controllerType=0 controllerNumber=1 scan=5398	402	C20(Carbamidomethyl / 57.0215)	KS_MR-Fc_ingel_CHO_PIRP_-sia-og_2018_63_5and5_398.5398.5398.3	high-energy collision-induced dissociation	9.99	4291.76	4291.75	0	0	0	0	2.7e-10	3.4e-10
MR-Fc CHO-PIRP3	562 | 10516	Asn1159	K.M[+15.99492]HPFNVPIWIALNSNLTNNEYTWTDR.W	HexNAc(2)Hex(3)	2.4e-14	3.6e-14	13.63	829.3	47.0424	829.3	829.3	3	1352.28	1352.28	2.21		4054.84	4054.83	Specific	15	21.2	>sp|Q61830|MRC1_MOUSE Macrophage mannose receptor 1 OS=Mus musculus OX=10090 GN=Mrc1 PE=1 SV=2	1	controllerType=0 controllerNumber=1 scan=7990	2343		KS_MRFc_CHO_Pirp_ingel_2018_7_350.7990.7990.3	high-energy collision-induced dissociation	15.69	4053.83	4053.82	0	0	0	0	3.2e-15	4.8e-15
MR-Fc CHO-PIRP3	616 | 7543	Asn1204	R.TSYC[+57.02146]NESFYFLC[+57.02146]K.K	HexNAc(2)Hex(5)	9.2e-16	1.4e-15	15.04	850.2	37.1178	850.2	850.2	3	979.055	979.052	3.42		2935.15	2935.14	Specific	5	22.3	>sp|Q61830|MRC1_MOUSE Macrophage mannose receptor 1 OS=Mus musculus OX=10090 GN=Mrc1 PE=1 SV=2	1	controllerType=0 controllerNumber=1 scan=6960	1485	C4(Carbamidomethyl / 57.0215); C12(Carbamidomethyl / 57.0215)	KS_MRFc_CHO_Pirp_ingel_2018_7_350.6960.6960.3	high-energy collision-induced dissociation	16.02	2934.14	2934.13	0	0	0	0	1.2e-16	1.8e-16
MR-Fc CHO-PIRP3	618 | 5858	Asn1204	R.TSYC[+57.02146]NESFYFLC[+57.02146]K.K	HexNAc(2)Hex(3)	9.2e-18	1.4e-17	17.04	971.1	37.3683	971.1	971.1	3	871.02	871.017	3.91		2611.05	2611.04	Specific	5	24.2	>sp|Q61830|MRC1_MOUSE Macrophage mannose receptor 1 OS=Mus musculus OX=10090 GN=Mrc1 PE=1 SV=2	1	controllerType=0 controllerNumber=1 scan=6986	1507	C4(Carbamidomethyl / 57.0215); C12(Carbamidomethyl / 57.0215)	KS_MRFc_CHO_Pirp_ingel_2018_7_350.6986.6986.3	high-energy collision-induced dissociation	17.02	2610.04	2610.03	0	0	0	0	1.2e-18	1.8e-18

## Sheet: S6 - N-glycopeptide Quant
Table S6: MR-Fc N-glycopeptide relative quantitation. MR-Fc_HEK-WT, MR-Fc_CHO-WT, MR-Fc_Lec2, MR-Fc_PIR-P3. Samples were subjected to in-gel trypsin treatment followed partial neuraminidase + O-glycosidase treatment prior LC-MS analysis. Relative quantitation of all glycopeptides was performed in an automated manner. The glycopeptide reference list contained all glycopeptides that were identified…
															Relative intensity [%]
Peptide Sequence*	glycosylation site*	Glycan composition	Retention Time [min]	[M+2H]2+		[M+3H]3+		[M+4H]4+		Glycan Composition					MR-Fc Lec2		MR-Fc PIR-P3		MR-Fc CHO-WT		MR-Fc HEK-WT
				observed m/z	ppm error	observed m/z	ppm error	observed m/z	ppm error	HexNAc	Hex	NeuAc	Fuc	NeuGc	Average	STDEV	Average	STDEV	Average	STDEV	Average	STDEV
HNSSINATAM(ox)PTTPTTPGGC	Asn926/Asn930	N8H8F2	20.7					1343.8	3.69848	8	8		2		1.61163	0.171545	0	0	0	0	n.d.
HNSSINATAM(ox)PTTPTTPGGC	Asn926/Asn930	N8H9F2	20.6					1384.31	4.31262	8	9		2		8.72008	0.061224	0	0	2.58567	0.908067	n.d.
HNSSINATAM(ox)PTTPTTPGGC	Asn926/Asn930	N8H10F2	20.5					1424.83	5.87442	8	10		2		26.7714	0.30462	0	0	46.5108	2.81853	n.d.
HNSSINATAM(ox)PTTPTTPGGC	Asn926/Asn930	N9H8F2	19.7					1394.57	2.09384	9	8		2		2.37108	0.125158	0	0	0	0	n.d.
HNSSINATAM(ox)PTTPTTPGGC	Asn926/Asn930	N9H9F2	19.7					1435.08	4.05553	9	9		2		11.1365	0.283343	0	0	6.63423	2.03817	n.d.
HNSSINATAM(ox)PTTPTTPGGC	Asn926/Asn930	N9H10F2	20.3					1475.6	5.57065	9	10		2		12.036	0.520983	0	0	1.86834	0.737388	n.d.
HNSSINATAM(ox)PTTPTTPGGC	Asn926/Asn930	N9H11F2	20.3					1516.11	5.48775	9	11		2		22.7511	1.5362	0	0	42.401	6.30764	n.d.
HNSSINATAM(ox)PTTPTTPGGC	Asn926/Asn930	N4H5F1	21.5			1309.89	4.72053			4	5		1		5.88077	0.689674	0	0	0	0	n.d.
HNSSINATAM(ox)PTTPTTPGGC	Asn926/Asn930	N4H7	21			1369.23	2.08146			4	7				0	0	3.1669	0.15643	0	0	n.d.
HNSSINATAM(ox)PTTPTTPGGC	Asn926/Asn930	N4H8	20.6			1423.25	2.35377			4	8				0	0	8.85542	0.244725	0	0	n.d.
HNSSINATAM(ox)PTTPTTPGGC	Asn926/Asn930	N4H10	20.6			1531.28	1.07753			4	10				7.85832	0.173224	0.437258	0.0441646	0	0	n.d.
HNSSINATAM(ox)PTTPTTPGGC	Asn926/Asn930	N2H3	21.6			1017.77	1.49018			2	3				0	0	7.57385	0.0874119	0	0	n.d.
HNSSINATAM(ox)PTTPTTPGGC	Asn926/Asn930	N2H3F1	21.6			1066.46	2.9537			2	3		1		0	0	0.875753	0.0583431	0	0	n.d.
HNSSINATAM(ox)PTTPTTPGGC	Asn926/Asn930	N2H5	21.2			1125.81	1.79131			2	5				0	0	0.972769	0.0513989	0	0	n.d.
HNSSINATAM(ox)PTTPTTPGGC	Asn926/Asn930	N3H4	21.6			1139.48	1.214			3	4				0	0	1.63715	0.339686	0	0	n.d.
HNSSINATAM(ox)PTTPTTPGGC	Asn926/Asn930	N5H7	19.7			1436.92	-0.40596			5	7				0	0	10.0846	1.51731	0	0	n.d.
HNSSINATAM(ox)PTTPTTPGGC	Asn926/Asn930	N4H6	20.9			1315.21	2.54712			4	6				0.863143	0.758917	54.9131	1.40853	0	0	n.d.
HNSSINATAM(ox)PTTPTTPGGC	Asn926/Asn930	N4H6F1	20.9			1363.9	3.06719			4	6		1		0	0	9.64829	0.400009	0	0	n.d.
HNSSINATAM(ox)PTTPTTPGGC	Asn926/Asn930	N5H7F1	20.9			1485.61	2.45691			5	7		1		0	0	1.8349	0.354879	0	0	n.d.
K.M(ox)HPFNVPIWIALNSNLTNNEYTWTDR.W	Asn1159	N2H3	47.1			1352.29	3.66295	1014.47	5.02483	2	3				0	0	84.9455	0.778383	0	0	0	0
K.M(ox)HPFNVPIWIALNSNLTNNEYTWTDR.W	Asn1159	N2H5	47			1460.33	6.7474	1095.49	4.74446	2	5				4.05292	1.85307	13.8213	1.08662	0	0	9.16483	0.775695
K.M(ox)HPFNVPIWIALNSNLTNNEYTWTDR.W	Asn1159	N3H3F1	46.9			1468.66	3.10033	1101.74	-3.65556	3	3		1		0	0	0	0	0	0	3.65819	0.561517
K.M(ox)HPFNVPIWIALNSNLTNNEYTWTDR.W	Asn1159	N4H3F1	46.5			1536.36	3.91837	1152.52	5.83289	4	3		1		58.8163	3.84864	0	0	0	0	10.8028	1.46622
K.M(ox)HPFNVPIWIALNSNLTNNEYTWTDR.W	Asn1159	N4H4F1	46.4					1193.03	3.95841	4	4		1		21.6509	1.52564	0	0	0	0	3.75606	0.281562
K.M(ox)HPFNVPIWIALNSNLTNNEYTWTDR.W	Asn1159	N4H4F1S	47.8					1265.81	2.34831	4	4	1	1		0	0	0	0	0.844925	0.323706	2.56846	0.335109
K.M(ox)HPFNVPIWIALNSNLTNNEYTWTDR.W	Asn1159	N4H5F1	46.3					1233.55	3.74734	4	5		1		7.7557	1.33387	0	0	0	0	3.96569	0.224101
K.M(ox)HPFNVPIWIALNSNLTNNEYTWTDR.W	Asn1159	N4H5F1S	47.6					1306.32	5.79683	4	5	1	1		0	0	0	0	2.9809	0.488927	10.5964	0.548984
K.M(ox)HPFNVPIWIALNSNLTNNEYTWTDR.W	Asn1159	N4H5F1S2	49.1					1379.1	3.93194	4	5	2	1		0	0	1.23324	0.30857	43.857	4.57417	16.1063	2.08586
K.M(ox)HPFNVPIWIALNSNLTNNEYTWTDR.W	Asn1159	N5H3F1	46.5					1203.29	3.05206	5	3		1		7.72417	0.91623	0	0	0	0	8.88736	0.775823
K.M(ox)HPFNVPIWIALNSNLTNNEYTWTDR.W	Asn1159	N5H4F1	46.5					1243.8	2.22906	5	4		1		0	0	0	0	0	0	8.2201	0.898709
K.M(ox)HPFNVPIWIALNSNLTNNEYTWTDR.W	Asn1159	N5H4F1S	47.6					1316.57	-1.50201	5	4	1	1		0	0	0	0	0	0	3.76779	0.282022
K.M(ox)HPFNVPIWIALNSNLTNNEYTWTDR.W	Asn1159	N5H5F1	46.3					1284.32	6.05187	5	5		1		0	0	0	0	0	0	3.6386	0.245996
K.M(ox)HPFNVPIWIALNSNLTNNEYTWTDR.W	Asn1159	N5H6F1	46.1					1324.83	4.28169	5	6		1		0	0	0	0	0	0	0.948276	0.168698
K.M(ox)HPFNVPIWIALNSNLTNNEYTWTDR.W	Asn1159	N5H5F1S2	48.7					1429.86	1.02982	5	5	2	1		0	0	0	0	0	0	1.8414	0.064769
K.M(ox)HPFNVPIWIALNSNLTNNEYTWTDR.W	Asn1159	N5H6F1S	47.3					1397.61	3.80831	5	6	1	1		0	0	0	0	0	0	2.32856	0.146762
K.M(ox)HPFNVPIWIALNSNLTNNEYTWTDR.W	Asn1159	N5H6F1S2	49					1470.38	6.1702	5	6	2	1		0	0	0	0	1.59817	0.305023	3.57981	0.501253
K.M(ox)HPFNVPIWIALNSNLTNNEYTWTDR.W	Asn1159	N5H6F1S3	50.9					1543.16	5.00438	5	6	3	1		0	0	0	0	15.4106	3.80229	1.43133	0.280604
K.M(ox)HPFNVPIWIALNSNLTNNEYTWTDR.W	Asn1159	N4H5F1S1G1	49					1383.09	-2.60468	4	5	1	1	1	0	0	0	0	22.5599	2.21756	4.73802	0.777545
K.M(ox)HPFNVPIWIALNSNLTNNEYTWTDR.W	Asn1159	N5H6F1S2G1	50.9					1547.15	3.48868	5	6	2	1	1	0	0	0	0	12.7485	3.00934	0	0
R.TSYC[+57.02146]NESFYFLC[+57.02146]K.K	Asn1204	-	39.8	859.866	4.48909										17.2334	0.362171	34.5584	0.491583	5.22628	0.372668	3.59539	0.200314
R.TSYC[+57.02146]NESFYFLC[+57.02146]K.K	Asn1204	N2H3	37.5	1306.03	4.41034	871.021	5.30032			2	3				1.29447	0.049052	56.313	0.439389	0	0	0.187016	0.0275926
R.TSYC[+57.02146]NESFYFLC[+57.02146]K.K	Asn1204	N2H3F	37.3	1379.06	3.85048	919.706	4.18614			2	3		1		0	0	2.10515	0.0360203	0	0	0	0
R.TSYC[+57.02146]NESFYFLC[+57.02146]K.K	Asn1204	N2H4	37.3	1387.05	4.08061	925.039	4.8827			2	4				0.0898587	0.0115917	1.73778	0.0880127	0	0	0.152294	0.0515151
R.TSYC[+57.02146]NESFYFLC[+57.02146]K.K	Asn1204	N2H5	37.2	1468.08	4.12786	979.055	3.69405			2	5				1.98531	0.0437904	5.28571	0.0472609	1.2221	0.151536	6.17597	0.0623343
R.TSYC[+57.02146]NESFYFLC[+57.02146]K.K	Asn1204	N2H6	37.1			1033.07	2.53291			2	6				0.60324	0.0705017	0	0	0	0	0.598741	0.519829
R.TSYC[+57.02146]NESFYFLC[+57.02146]K.K	Asn1204	N2H7	36.9			1087.09	4.06285			2	7				0.846553	0.0489091	0	0	0.360694	0.118692	3.00402	0.0692247
R.TSYC[+57.02146]NESFYFLC[+57.02146]K.K	Asn1204	N2H8	36.9			1141.11	2.11783			2	8				0	0	0	0	0	0	0.773594	0.0766052
R.TSYC[+57.02146]NESFYFLC[+57.02146]K.K	Asn1204	N3H3F1	37.3	1480.6	4.7346	987.4	4.47305			3	3		1		0.887637	0.0313744	0	0	0	0	5.01023	0.107955
R.TSYC[+57.02146]NESFYFLC[+57.02146]K.K	Asn1204	N3H4F1	37.1	1561.62	5.38545	1041.42	5.00922			3	4		1		1.01831	0.0741388	0	0	0	0	2.9006	0.0553788
R.TSYC[+57.02146]NESFYFLC[+57.02146]K.K	Asn1204	N3H5F1	36.9			1095.44	4.57963			3	5		1		0	0	0	0	0	0	4.04796	0.134898
R.TSYC[+57.02146]NESFYFLC[+57.02146]K.K	Asn1204	N4H3F1	37.1	1582.13	2.53456	1055.09	4.72314			4	3		1		33.3194	0.383867	0	0	1.25592	0.0898923	16.5606	0.126803
R.TSYC[+57.02146]NESFYFLC[+57.02146]K.K	Asn1204	N4H4F1	36.9			1109.11	4.13246			4	4		1		26.5727	0.192597	0	0	2.7935	0.314919	7.73257	0.173941
R.TSYC[+57.02146]NESFYFLC[+57.02146]K.K	Asn1204	N4H4F1S	38.6			1206.14	4.29746			4	4	1	1		0.0493009	0.0853917	0	0	12.0187	0.270278	4.05874	0.0292597
R.TSYC[+57.02146]NESFYFLC[+57.02146]K.K	Asn1204	N4H5F1	36.7			1163.13	4.71432			4	5		1		13.0779	0.0985293	0	0	3.54105	0.0701195	4.70356	0.0791508
R.TSYC[+57.02146]NESFYFLC[+57.02146]K.K	Asn1204	N4H5F1S	38.4			1260.16	4.66873			4	5	1	1		0	0	0	0	40.5164	0.154015	9.60739	0.377023
R.TSYC[+57.02146]NESFYFLC[+57.02146]K.K	Asn1204	N4H5F1S2	40.5			1357.19	4.1139			4	5	2	1		0	0	0	0	13.7004	0.635734	0	0
R.TSYC[+57.02146]NESFYFLC[+57.02146]K.K	Asn1204	N5H3F1	37			1122.79	4.67589			5	3		1		1.04802	0.100033	0	0	0	0	15.2368	0.232539
R.TSYC[+57.02146]NESFYFLC[+57.02146]K.K	Asn1204	N5H4F1	36.9			1176.8	4.2913			5	4		1		0.88502	0.0588953	0	0	0	0	7.74563	0.231475
R.TSYC[+57.02146]NESFYFLC[+57.02146]K.K	Asn1204	N5H4F1S	38.6			1273.83	-0.196258			5	4	1	1		0	0	0	0	1.20007	0.060542	1.45889	0.0297205
R.TSYC[+57.02146]NESFYFLC[+57.02146]K.K	Asn1204	N5H5F1	36.7			1230.82	4.59045			5	5		1		0	0	0	0	0	0	4.07914	0.293816
R.TSYC[+57.02146]NESFYFLC[+57.02146]K.K	Asn1204	N5H5F1S	38.4			1327.86	4.55624			5	5	1	1		0	0	0	0	0	0	1.53646	0.0385962
R.TSYC[+57.02146]NESFYFLC[+57.02146]K.K	Asn1204	N5H6F1S2	40			1478.9	0.0338089			5	6	2	1		0	0	0	0	0.515211	0.115396	0.381482	0.00691144
R.TSYC[+57.02146]NESFYFLC[+57.02146]K.K	Asn1204	N4H3	37.3			1006.41	2.83187			4	3				0	0	0	0	0	0	0.452825	0.0364985
R.TSYC[+57.02146]NESFYFLC[+57.02146]K.K	Asn1204	N4H4	36.1			1060.42	4.10215			4	4				1.08893	0.0558899	0	0	0	0	0	0
R.TSYC[+57.02146]NESFYFLC[+57.02146]K.K	Asn1204	N4H5F1G	38.2			1265.49	3.83252			4	5		1	1	0	0	0	0	9.86972	0.240865	0	0
R.TSYC[+57.02146]NESFYFLC[+57.02146]K.K	Asn1204	N4H5F1GS	40.2			1362.53	5.10085			4	5	1	1	1	0	0	0	0	4.10995	0.204561	0	0
R.TSYC[+57.02146]NESFYFLC[+57.02146]K.K	Asn1204	N4H4F1G	38.5			1211.47	3.92086			4	4		1	1	0	0	0	0	3.67	0.0774672	0	0
R.EEQYNSTYR.V	Fc-part	-	21.7	595.262	4.27545										18.3248	3.6046	14.1664	1.61885	2.57886	0.769054	1.60591	0.316267
R.EEQYNSTYR.V	Fc-part	N2H3	21.6	1041.42	4.94038	694.617	3.89665			2	3				1.94246	0.229431	71.4821	1.79146	0	0	0.228899	0.0711311
R.EEQYNSTYR.V	Fc-part	N2H4	21.4	1122.45	3.87101	748.635	3.88264			2	4				0.308831	0.048216	2.72254	0.114864	0	0	0.284359	0.0390115
R.EEQYNSTYR.V	Fc-part	N2H5	21.3	1203.48	4.44132	802.653	3.62134			2	5				2.53787	0.122669	10.692	0.517858	1.51152	0.118936	8.19619	0.150629
R.EEQYNSTYR.V	Fc-part	N2H6	21.2	1284.5	3.53835	856.672	5.61089			2	6				0.182963	0.0539191	0.343779	0.0135363	0	0	1.40823	0.0387592
R.EEQYNSTYR.V	Fc-part	N2H7	21.1	1365.53	5.08596	910.688	3.52116			2	7				0.271413	0.0074023	0	0	0	0	1.76549	0.223768
R.EEQYNSTYR.V	Fc-part	N2H8	21	1446.56	5.21586					2	8				0.294752	0.0378882	0	0	0	0	0.919193	0.0591342
R.EEQYNSTYR.V	Fc-part	N3H3F1	21.4	1215.99	4.35449					3	3		1		2.1875	0.015986	0.593178	0.0424033	2.97568	0.0670034	6.60741	0.151091
R.EEQYNSTYR.V	Fc-part	N3H4F1	21.2	1297.02	3.23435	865.016	5.44116			3	4		1		0.686147	0.056801	0	0	0.982664	0.0251354	2.86956	0.0523425
R.EEQYNSTYR.V	Fc-part	N3H5F1	21.1	1378.05	4.27782	919.034	5.12135			3	5		1		0.135932	0.0275319	0	0	0	0	6.90984	0.483604
R.EEQYNSTYR.V	Fc-part	N4H3F1	21.4	1317.53	4.17069	878.691	4.86332			4	3		1		44.4484	1.87447	0	0	47.8718	1.9809	47.8048	0.693059
R.EEQYNSTYR.V	Fc-part	N4H4F1	21.3	1398.56	5.64512	932.708	4.26001			4	4		1		24.3175	1.49729	0	0	34.7836	0.827062	14.1566	0.46839
R.EEQYNSTYR.V	Fc-part	N4H4F1S	22.6			1029.74	3.27592			4	4	1	1		0	0	0	0	0.46765	0.103795	0	0
R.EEQYNSTYR.V	Fc-part	N4H5F1	21.1	1479.59	4.86287	986.726	4.12815			4	5		1		2.68769	0.33267	0	0	6.66355	0.189032	4.30431	0.304277
R.EEQYNSTYR.V	Fc-part	N5H3F1	21.6			946.384	3.74057			5	3		1		0	0	0	0	0	0	1.00053	0.162916
R.EEQYNSTYR.V	Fc-part	N4H3	21.6	1244.51	6.54481	830.005	4.6265			4	3				1.39684	0.143546	0	0	1.56399	0.152463	1.44181	0.131375

## Sheet: S7 - Man-BSA array 3
Table S7: MR-Fc and human full-length MMR binding to Man-BSA array under the influence of enzymatic degalactosylation and regalactosylation. Man-BSA array was probed with 1 µg/mL MR-Fc_HEK-WT, MR-Fc_CHO-WT, MR-Fc_Lec2, MR-Fc_PIR-P3 and detection with goat anti-human IgG Alexa-Fluor 488-conjugated at 5 µg/ml, as well as 16 µg/mL hMMR with a penta-His Alexa-Fluor 488 conjugate at 5 µg/mL. (A) MR-Fc…
A	MR-Fc HEK-WT		MR-Fc HEK-WT + neuraminidase + beta1,3-galactosidase		MR-Fc HEK-WT + neuraminidase + beta1,4-galactosidase		MR-Fc CHO-WT		MR-Fc CHO-WT + neuraminidase + beta1,4-galactosidase
Compound	average	stdev	average	stdev	average	stdev	average	stdev	average	stdev
BSA_1	53	11.6333	57.75	2.06155	63.75	4.272	57	0.816497	32	10.1325
BSA_2	39	3.4641	41.5	3.10913	44.75	1.89297	42.75	1.25831	63.5	10.7238
BSA_3	39.5	4.93288	36.5	1.91485	36.5	1.29099	38.25	3.77492	26	8.60233
Buffer	1.75	0.957427	1.5	1	2.5	0.57735	1	0	1	0.816497
GluPAA_1	5.25	0.5	5.5	0.57735	9.25	2.98608	4.75	0.957427	11.25	3.30404
GluPAA_2	73	12.3558	162	61.5088	177.75	60.0076	103.25	17.8582	209.75	48.5069
GluPAAbiotin_1	6.25	2.62996	4.5	0.57735	7.25	2.06155	5.5	0.57735	9.25	3.59398
GluPAAbiotin_2	11.75	1.5	11.25	0.5	11.25	1.70783	11.25	0.957427	2.75	4.19325
Man3BSA_1	34865.5	2080.38	28064.2	1934	9896.25	498.943	25422.2	2535.25	600.25	136.983
Man3BSA_2	3779.75	978.97	6561.25	2485.93	270.75	234.126	2976	1990.26	26	17.3397
Man3BSA_3	873	153.029	725.25	99.4397	41.25	3.59398	393.25	112.973	7.25	1.25831
Man3PAA_1	6714	194.962	5469	1633.04	333	128.875	4420	382.648	47.5	16.7631
Man3PAA_2	10100.8	517.347	6517.5	83.8113	299.75	10.3722	7208.5	257.095	61.5	4.12311
ManBSA_1	32129.8	2493.14	30512.5	938.664	2162.75	251.586	21688.2	1605.86	514.75	65.7742
ManBSA_2	20336.5	347.385	24036.2	180.679	897.75	19.721	14620.2	222.124	322.75	11.7863
ManBSA_3	3332	230.388	5193.5	467.655	184.75	14.6145	2108.5	230.844	93	32.8938
MR-Fc	6952	987.555	6394	602.72	6213.5	506.924	5864.25	406.461	7000	243.687
B	hMMR control		hMMR + sialidase		hMMR + sialidase + galactosidase
Compound	average	stdev	average	stdev	average	stdev
BSA_1	264.25	6.29153	298	16.6933	262.75	17.4619
BSA_2	217.25	40.7216	223.75	64.5207	265.5	55.8241
BSA_3	59.75	22.4258	214.5	117.157	64.75	17.6517
GlcNAcBSA_1	241.75	13.2004	295.75	21.8537	189.75	22.4704
GlcNAcBSA_2	218.5	29.5579	238.75	23.768	184.75	41.1289
GlcNAcBSA_3	210.75	69.0815	241.75	62.9146	101.25	21.4534
GluPAA_1	10.5	1.29099	14	8.67948	12	4.83046
GluPAA_2	22	1.1547	22.25	1.89297	25	2.94392
GluPAAbiotin_1	8	0.816497	8.25	0.5	9.25	0.5
GluPAAbiotin_2	24.25	0.5	24.5	1.29099	27.75	0.5
Man3BSA_1	1921.5	117.934	2443	262.428	1006.75	155.894
Man3BSA_2	121	33.8034	185	49.7728	9.5	3.10913
Man3BSA_3	5.5	0.57735	5	0.816497	5.25	2.62996
Man3PAA_1	202.75	203.12	12.75	0.5	5.25	2.06155
Man3PAA_2	573	124.303	289.5	25.632	11.5	1.73205
ManBSA_1	26871.2	621.845	32181.8	826.46	7061.5	227.647
ManBSA_2	14034	533.871	17861.5	900.978	3104	78.7189
ManBSA_3	8737.75	2976.33	10360	3912.2	1746.25	480.717
MR-Fc	121.25	218.502	179.75	228.163	64.5	109.003
PBS	1	0	0.75	0.5	1	0
C	MR-Fc HEK-WT		MR-Fc HEK-WT + neuraminidase + galactosidase		MR-Fc HEK-WT + neuraminidase + galactosidase + PNGase F		MR-Fc HEK-WT + PNGase F
Compound	average	stdev	average	stdev	average	stdev	average	stdev
BSA_1	262.5	22.2186	308.75	11.644	294.75	28.2533	315.25	6.23832
BSA_2	298	108.631	381	186.002	328.5	125.625	243.5	18.23
BSA_3	520.75	462.403	75.5	33.9067	297	221.189	98.75	25.8376
GlcNAcBSA_1	344.5	213.038	238.5	44.7623	417.25	78.151	364	66.6233
GlcNAcBSA_2	277.5	104.593	226.75	13.7204	381.25	46.4139	328.75	30.8693
GlcNAcBSA_3	130.5	14.5258	154.75	44.2069	383.25	296.109	196.75	21.5155
GluPAA_1	11.25	1.25831	11.75	0.5	10.5	1	21	19.3563
GluPAA_2	21	0	109.5	100.474	21.5	1.29099	23	1.41421
GluPAAbiotin_1	9	0.816497	9.25	0.5	10.75	0.5	12.5	1
GluPAAbiotin_2	27.25	3.86221	29.75	3.0957	25.75	0.957427	35.25	17.2506
Man3BSA_1	13546.8	781.496	5024	139.814	24541	1203.23	24252.2	521.132
Man3BSA_2	1139.75	58.2716	288	6.0553	3125.25	165.866	3679.75	177.56
Man3BSA_3	272.75	21.469	9.25	1.25831	636.75	53.0935	599.25	32.9785
Man3PAA_1	4998.25	116.34	122.75	186.189	10535	1819.98	16553	830.377
Man3PAA_2	6693.75	1058.11	762.25	44.3875	14902.5	975.548	19692.2	805.414
ManBSA_1	13397.2	78.1851	1573.5	62.303	36862.8	851.483	31266.2	234.055
ManBSA_2	8303.5	261.51	1017.25	25.786	23362.2	560.756	20954.2	1192.63
ManBSA_3	3267.5	80.5212	565	12.5698	10280.2	470.162	11051.8	345.156
MR-Fc	664.25	374.677	695	48.0208	582	174.587	791.5	105.8
PBS	2	0	1.75	0.957427	1.5	0.57735	2	0.816497
D	MR-Fc HEK-WT + neuraminidase + galactosidase		MR-Fc HEK-WT + neuraminidase + galactosidase + B4GalT1
Compound	average	stdev	average	stdev
BSA_1	293	13.4907	326	28.775
BSA_2	188.25	5.31507	903.25	1221.52
BSA_3	169.75	236.167	76	38.7212
GlcNAcBSA_1	188.75	9.77667	332.25	164.889
GlcNAcBSA_2	262.25	122.986	247.75	72.6653
GlcNAcBSA_3	129.25	10.5317	133.5	23.0434
GluPAA_1	20	16.6733	13.25	0.957427
GluPAA_2	159	89.4539	219.75	4.11299
GluPAAbiotin_1	13	2	10.25	0.5
GluPAAbiotin_2	35	2.58199	46.25	29.1933
Man3BSA_1	730.5	80.6329	6391.5	536.997
Man3BSA_2	8.25	3.30404	340.5	8.81287
Man3BSA_3	2.75	1.89297	13.5	1.73205
Man3PAA_1	8.75	1.25831	779.25	24.2539
Man3PAA_2	31	26	1417.25	172.846
ManBSA_1	664	85.1861	5885	162.039
ManBSA_2	521	152.514	3017.5	169.455
ManBSA_3	336	170.19	1282	23.4236
MR-Fc	898.25	168.458	1470.5	618.142
PBS	0.5	0.57735	1.25	0.5

## Sheet: S8 - Man-BSA 4
Table S8: MR-Fc_HEK-WT binding to Man-BSA array in the presence of 100 mM mannose, 100 mM GlcNAc, 100 mM galactose and 5 mM EDTA. Man-BSA array was probed with 1 µg/mL MR-Fc_HEK-WT and detection with goat anti-human IgG Alexa-Fluor 488-conjugated at 5 µg/ml.
	MR-Fc HEK control		MR-Fc HEK 100mM mannose		MR-Fc HEK 5mM EDTA		MR-Fc HEK 100mM GlcNAc		MR-Fc HEK 100mM galactose
	average	stdev	average	stdev	average	stdev	average	stdev	average	stdev
BSA_1	254.75	11.3248	248.25	11.644	266.5	8.1035	269	7.43864	260.75	12.5266
BSA_2	405	174.385	257.75	34.7119	252.25	46.9494	318.75	106.183	382	281.19
BSA_3	74.5	24.6374	86.5	41.227	60.5	13.9164	53.75	8.01561	88.5	44.0719
GlcNAcBSA_1	277.5	81.3449	209.75	31.213	251.75	78.729	178.5	6.85565	194	7.16473
GlcNAcBSA_2	472.75	279.208	166.5	24.9332	520.25	192.075	318.25	70.1635	295.5	115.072
GlcNAcBSA_3	127.25	11.0567	106.75	19.38	116	15.6418	105	18.7972	119	15.1217
GluPAA_1	11	0.816497	11.25	0.5	11.25	0.957427	13	2.16025	12.75	0.5
GluPAA_2	62.5	79.0295	111	97.5807	149.5	84.3426	204	7.52773	119	106.348
GluPAAbiotin_1	11.5	1	9.25	0.5	8.5	0.57735	10	0.816497	10.5	0.57735
GluPAAbiotin_2	27	2.16025	28.25	1.5	32.75	7.54431	31	2.3094	30.75	2.21736
Man3BSA_1	29578	2897.72	9.75	3.77492	8	0.816497	109	31.102	11723.5	849.068
Man3BSA_2	2666.5	27.9821	3.5	0.57735	2	0	3.25	1.5	750	67.7987
Man3BSA_3	444.25	76.9042	1.75	0.957427	5.25	7.22842	1.25	0.5	157.25	40.0697
Man3PAA_1	14826.8	452.757	5.5	0.57735	5.25	0.5	7.75	4.272	1278	115.132
Man3PAA_2	18671.2	463.042	10	0.816497	9.5	1	10.75	1.25831	2214.25	270.356
ManBSA_1	35516.8	1571.8	278.5	5.8023	275.75	9.53502	347.75	9.70824	5240.5	1173.74
ManBSA_2	18421.2	384.604	163.75	31.4788	136.25	7.80491	185.5	4.79583	3060.75	86.1177
ManBSA_3	7890.25	411.949	99.75	10.6262	169.75	111.377	296.75	216.327	1848.25	150.637
MR-Fc	1324.25	857.555	1147.5	426.009	954.25	277.54	2185.5	1672.34	1367.75	633.06
PBS	1.75	0.957427	1.5	0.57735	1.25	0.5	0	2.70801	0.75	0.957427
